# Supplementary material for: Upregulation of GALNT7 in prostate cancer modifies O-glycosylation and promotes tumour growth
Source: Oncogene. Author manuscript; Available in PMC 2023 Mar 20. (PMC10020086; doi:10.1038/s41388-023-02604-x)
Supplement: Supplementary Tables [file EMS162589-supplement-Supplementary_Tables.xlsx]

## Sheet: Table 1
Supplementary Table 1. Summary of hallmark pathways that correlate with GALNT7 gene expression levels in the metastatic SUTC dataset
	Hallmark pathways	NES	FDR
	HALLMARK INTERFERON GAMMA RESPONSE	-3.33	< 0.001
	HALLMARK EPITHELIAL MESENCHYMAL TRANSITION	-3.24	< 0.001
	HALLMARK INTERFERON ALPHA RESPONSE	-2.74	< 0.001
	HALLMARK COAGULATION	-2.68	< 0.001
	HALLMARK ALLOGRAFT REJECTION	-2.6	< 0.001
	HALLMARK COMPLEMENT	-2.51	< 0.001
	HALLMARK APOPTOSIS	-2.39	< 0.001
	HALLMARK E2F TARGETS	-2.1	< 0.001
	HALLMARK IL6 JAK STAT3 SIGNALING	-1.96	< 0.001
	HALLMARK HYPOXIA	-1.86	< 0.001
	HALLMARK P53 PATHWAY	-1.85	< 0.001
	HALLMARK TNFA SIGNALING VIA NFKB	-1.76	< 0.001
	HALLMARK REACTIVE OXYGEN SPECIES PATHWAY	-1.72	0.004
	HALLMARK KRAS SIGNALING UP	-1.7	< 0.001
	HALLMARK INFLAMMATORY RESPONSE	-1.67	< 0.001
	HALLMARK XENOBIOTIC METABOLISM	-1.66	< 0.001
	HALLMARK MYOGENESIS	-1.61	0.001
	HALLMARK ESTROGEN RESPONSE LATE	-1.52	0.002
	HALLMARK UNFOLDED PROTEIN RESPONSE	1.43	0.027
	HALLMARK PI3K AKT MTOR SIGNALING	1.53	0.01
	HALLMARK PROTEIN SECRETION	1.76	< 0.001
	HALLMARK ANDROGEN RESPONSE	2.38	< 0.001

## Sheet: Table 2
Supplmentary Table 2. RNAseq of DU145 cells with upregulated GALNT7 identified 9121 diffferentially expressed genes
	baseMean	log2FoldChange	lfcSE	stat	pvalue	padj	external_gene_name	description	gene_biotype
ENSG00000109586	1572.36	1.1778	0.100634	11.7038	1.21895e-31	3.70152e-30	GALNT7	polypeptide N-acetylgalactosaminyltransferase 7 [Source:HGNC Symbol;Acc:HGNC:4129]	protein_coding
ENSG00000099994	25956	-3.54866	0.0525873	-67.4814	0	0	SUSD2	sushi domain containing 2 [Source:HGNC Symbol;Acc:HGNC:30667]	protein_coding
ENSG00000112096	22479.5	-3.58041	0.0383213	-93.4314	0	0	SOD2	superoxide dismutase 2 [Source:HGNC Symbol;Acc:HGNC:11180]	protein_coding
ENSG00000125730	9617.96	-5.47212	0.091068	-60.0883	0	0	C3	complement C3 [Source:HGNC Symbol;Acc:HGNC:1318]	protein_coding
ENSG00000135069	11041.8	1.86679	0.037768	49.4277	0	0	PSAT1	phosphoserine aminotransferase 1 [Source:HGNC Symbol;Acc:HGNC:19129]	protein_coding
ENSG00000148346	3500.19	-7.72411	0.156467	-49.3659	0	0	LCN2	lipocalin 2 [Source:HGNC Symbol;Acc:HGNC:6526]	protein_coding
ENSG00000164733	28310.6	-1.45796	0.038559	-37.8111	0	0	CTSB	cathepsin B [Source:HGNC Symbol;Acc:HGNC:2527]	protein_coding
ENSG00000197746	79081.2	-1.67212	0.0374141	-44.6923	0	0	PSAP	prosaposin [Source:HGNC Symbol;Acc:HGNC:9498]	protein_coding
ENSG00000197747	4180.84	2.20798	0.0486365	45.3976	0	0	S100A10	S100 calcium binding protein A10 [Source:HGNC Symbol;Acc:HGNC:10487]	protein_coding
ENSG00000198959	62181.4	-1.64949	0.0430872	-38.2825	0	0	TGM2	transglutaminase 2 [Source:HGNC Symbol;Acc:HGNC:11778]	protein_coding
ENSG00000259001	16602	-11.1602	0.222166	-50.2335	0	0	AL355075.4		antisense_RNA
ENSG00000265972	4311.64	-4.2477	0.0634079	-66.9901	0	0	TXNIP	thioredoxin interacting protein [Source:HGNC Symbol;Acc:HGNC:16952]	protein_coding
ENSG00000011426	5650.46	1.89264	0.0530346	35.6868	6.33237e-279	1.04479e-275	ANLN	anillin actin binding protein [Source:HGNC Symbol;Acc:HGNC:14082]	protein_coding
ENSG00000101057	2889.34	2.02723	0.0576037	35.1927	2.58462e-271	3.93638e-268	MYBL2	MYB proto-oncogene like 2 [Source:HGNC Symbol;Acc:HGNC:7548]	protein_coding
ENSG00000163513	7347.82	-1.56403	0.0455086	-34.3679	7.62233e-259	1.07796e-255	TGFBR2	transforming growth factor beta receptor 2 [Source:HGNC Symbol;Acc:HGNC:11773]	protein_coding
ENSG00000076382	4421.93	1.98642	0.0580676	34.2088	1.79196e-256	2.36526e-253	SPAG5	sperm associated antigen 5 [Source:HGNC Symbol;Acc:HGNC:13452]	protein_coding
ENSG00000030582	16076.2	-1.46003	0.0434585	-33.596	1.91931e-247	2.37503e-244	GRN	granulin precursor [Source:HGNC Symbol;Acc:HGNC:4601]	protein_coding
ENSG00000156970	2546.23	2.05749	0.0612543	33.5893	2.40164e-247	2.79706e-244	BUB1B	BUB1 mitotic checkpoint serine/threonine kinase B [Source:HGNC Symbol;Acc:HGNC:1149]	protein_coding
ENSG00000111640	65169.6	1.13899	0.0339492	33.5498	9.04889e-247	9.95328e-244	GAPDH	glyceraldehyde-3-phosphate dehydrogenase [Source:HGNC Symbol;Acc:HGNC:4141]	protein_coding
ENSG00000167553	10579.6	1.41488	0.0422849	33.4606	1.80363e-245	1.87948e-242	TUBA1C	tubulin alpha 1c [Source:HGNC Symbol;Acc:HGNC:20768]	protein_coding
ENSG00000163739	882.429	-3.70115	0.112109	-33.0139	5.12548e-239	5.07397e-236	CXCL1	C-X-C motif chemokine ligand 1 [Source:HGNC Symbol;Acc:HGNC:4602]	protein_coding
ENSG00000088325	4778.15	1.70547	0.0529665	32.1991	1.81537e-227	1.71155e-224	TPX2	TPX2, microtubule nucleation factor [Source:HGNC Symbol;Acc:HGNC:1249]	protein_coding
ENSG00000163435	2373.58	-2.05135	0.0641728	-31.9661	3.23e-224	2.90685e-221	ELF3	E74 like ETS transcription factor 3 [Source:HGNC Symbol;Acc:HGNC:3318]	protein_coding
ENSG00000184678	1865.76	-1.94612	0.0640062	-30.4051	4.70437e-203	4.04964e-200	HIST2H2BE	histone cluster 2 H2B family member e [Source:HGNC Symbol;Acc:HGNC:4760]	protein_coding
ENSG00000070669	2756.16	2.23897	0.0737507	30.3586	1.93236e-202	1.59411e-199	ASNS	asparagine synthetase (glutamine-hydrolyzing) [Source:HGNC Symbol;Acc:HGNC:753]	protein_coding
ENSG00000124145	7658.28	-1.19682	0.0397581	-30.1026	4.48473e-199	3.55173e-196	SDC4	syndecan 4 [Source:HGNC Symbol;Acc:HGNC:10661]	protein_coding
ENSG00000035862	13902.5	-1.04522	0.034736	-30.0905	6.4595e-199	4.91891e-196	TIMP2	TIMP metallopeptidase inhibitor 2 [Source:HGNC Symbol;Acc:HGNC:11821]	protein_coding
ENSG00000130066	5462.03	-1.6306	0.054468	-29.9369	6.51515e-197	4.77753e-194	SAT1	spermidine/spermine N1-acetyltransferase 1 [Source:HGNC Symbol;Acc:HGNC:10540]	protein_coding
ENSG00000111206	2352.42	1.94326	0.0649805	29.9053	1.67744e-196	1.18613e-193	FOXM1	forkhead box M1 [Source:HGNC Symbol;Acc:HGNC:3818]	protein_coding
ENSG00000119681	4296.77	-1.79315	0.0606173	-29.5815	2.58205e-192	1.76283e-189	LTBP2	latent transforming growth factor beta binding protein 2 [Source:HGNC Symbol;Acc:HGNC:6715]	protein_coding
ENSG00000143382	3044.07	-1.60341	0.0547195	-29.3024	9.66484e-189	6.37847e-186	ADAMTSL4	ADAMTS like 4 [Source:HGNC Symbol;Acc:HGNC:19706]	protein_coding
ENSG00000166851	1520.3	2.1812	0.0745012	29.2774	2.01266e-188	1.28544e-185	PLK1	polo like kinase 1 [Source:HGNC Symbol;Acc:HGNC:9077]	protein_coding
ENSG00000142089	2131.89	-2.39314	0.0817772	-29.2641	2.96863e-188	1.83675e-185	IFITM3	interferon induced transmembrane protein 3 [Source:HGNC Symbol;Acc:HGNC:5414]	protein_coding
ENSG00000148154	8628.87	-1.14646	0.0392726	-29.1923	2.42637e-187	1.45575e-184	UGCG	UDP-glucose ceramide glucosyltransferase [Source:HGNC Symbol;Acc:HGNC:12524]	protein_coding
ENSG00000187244	8700.07	-1.70995	0.0587708	-29.0953	4.12207e-186	2.40038e-183	BCAM	basal cell adhesion molecule (Lutheran blood group) [Source:HGNC Symbol;Acc:HGNC:6722]	protein_coding
ENSG00000117525	2569.99	-1.73774	0.0610614	-28.4589	3.78307e-178	2.14003e-175	F3	coagulation factor III, tissue factor [Source:HGNC Symbol;Acc:HGNC:3541]	protein_coding
ENSG00000228299	8233.65	-1.38228	0.0487742	-28.3404	1.09824e-176	6.04004e-174	HLA-C	major histocompatibility complex, class I, C [Source:HGNC Symbol;Acc:HGNC:4933]	protein_coding
ENSG00000089685	2810.23	1.90788	0.0679262	28.0876	1.3889e-173	7.4321e-171	BIRC5	baculoviral IAP repeat containing 5 [Source:HGNC Symbol;Acc:HGNC:593]	protein_coding
ENSG00000182326	2067.36	-3.76439	0.134149	-28.0612	2.91473e-173	1.51865e-170	C1S	complement C1s [Source:HGNC Symbol;Acc:HGNC:1247]	protein_coding
ENSG00000087586	2390.93	2.13789	0.0765897	27.9135	1.82771e-171	9.27869e-169	AURKA	aurora kinase A [Source:HGNC Symbol;Acc:HGNC:11393]	protein_coding
ENSG00000140545	3450.99	-1.40673	0.0508272	-27.6768	1.32912e-168	6.57881e-166	MFGE8	milk fat globule-EGF factor 8 protein [Source:HGNC Symbol;Acc:HGNC:7036]	protein_coding
ENSG00000103257	7618.76	1.86994	0.0675908	27.6656	1.80981e-168	8.73962e-166	SLC7A5	solute carrier family 7 member 5 [Source:HGNC Symbol;Acc:HGNC:11063]	protein_coding
ENSG00000090861	13461.2	1.03392	0.0374345	27.6194	6.50705e-168	3.06746e-165	AARS	alanyl-tRNA synthetase [Source:HGNC Symbol;Acc:HGNC:20]	protein_coding
ENSG00000112972	5202.64	1.2721	0.0463022	27.474	3.59459e-166	1.6551e-163	HMGCS1	3-hydroxy-3-methylglutaryl-CoA synthase 1 [Source:HGNC Symbol;Acc:HGNC:5007]	protein_coding
ENSG00000006118	6701.35	-2.1752	0.0794145	-27.3905	3.55575e-165	1.60001e-162	TMEM132A	transmembrane protein 132A [Source:HGNC Symbol;Acc:HGNC:31092]	protein_coding
ENSG00000161800	3356.81	1.45358	0.0531708	27.338	1.499e-164	6.59527e-162	RACGAP1	Rac GTPase activating protein 1 [Source:HGNC Symbol;Acc:HGNC:9804]	protein_coding
ENSG00000233904	5573.33	-1.1407	0.041905	-27.221	3.66275e-163	1.5765e-160	HLA-E	major histocompatibility complex, class I, E [Source:HGNC Symbol;Acc:HGNC:4962]	protein_coding
ENSG00000108846	9114.27	-1.79836	0.066313	-27.1192	5.84898e-162	2.46391e-159	ABCC3	ATP binding cassette subfamily C member 3 [Source:HGNC Symbol;Acc:HGNC:54]	protein_coding
ENSG00000253368	5899.62	1.76247	0.0650209	27.1063	8.30888e-162	3.42724e-159	TRNP1	TMF1-regulated nuclear protein 1 [Source:HGNC Symbol;Acc:HGNC:34348]	protein_coding
ENSG00000126787	2193.3	2.05961	0.0763042	26.9921	1.83001e-160	7.39436e-158	DLGAP5	DLG associated protein 5 [Source:HGNC Symbol;Acc:HGNC:16864]	protein_coding
ENSG00000171241	1277.49	2.21691	0.0821638	26.9816	2.4319e-160	9.62983e-158	SHCBP1	SHC binding and spindle associated 1 [Source:HGNC Symbol;Acc:HGNC:29547]	protein_coding
ENSG00000116016	6506.14	-1.45888	0.0543649	-26.8349	1.26627e-158	4.91584e-156	EPAS1	endothelial PAS domain protein 1 [Source:HGNC Symbol;Acc:HGNC:3374]	protein_coding
ENSG00000122729	3419.78	-1.47458	0.0551626	-26.7315	2.02802e-157	7.72169e-155	ACO1	aconitase 1 [Source:HGNC Symbol;Acc:HGNC:117]	protein_coding
ENSG00000108679	1400.07	-4.02004	0.150479	-26.715	3.14765e-157	1.17585e-154	LGALS3BP	galectin 3 binding protein [Source:HGNC Symbol;Acc:HGNC:6564]	protein_coding
ENSG00000196611	611.259	-3.49127	0.131251	-26.6	6.79473e-156	2.49128e-153	MMP1	matrix metallopeptidase 1 [Source:HGNC Symbol;Acc:HGNC:7155]	protein_coding
ENSG00000189060	7269.51	-1.11011	0.0418461	-26.5284	4.5594e-155	1.6413e-152	H1F0	H1 histone family member 0 [Source:HGNC Symbol;Acc:HGNC:4714]	protein_coding
ENSG00000079459	5721.71	1.17449	0.0442819	26.5229	5.27003e-155	1.86324e-152	FDFT1	farnesyl-diphosphate farnesyltransferase 1 [Source:HGNC Symbol;Acc:HGNC:3629]	protein_coding
ENSG00000148344	3176.33	-1.31792	0.0498139	-26.4568	3.04899e-154	1.05907e-151	PTGES	prostaglandin E synthase [Source:HGNC Symbol;Acc:HGNC:9599]	protein_coding
ENSG00000117650	1096.48	2.09501	0.0805976	25.9935	5.86487e-149	2.00204e-146	NEK2	NIMA related kinase 2 [Source:HGNC Symbol;Acc:HGNC:7745]	protein_coding
ENSG00000067064	2783.43	1.4725	0.0567301	25.9563	1.54325e-148	5.17878e-146	IDI1	isopentenyl-diphosphate delta isomerase 1 [Source:HGNC Symbol;Acc:HGNC:5387]	protein_coding
ENSG00000105974	8478.93	1.20678	0.0465804	25.9074	5.49173e-148	1.81218e-145	CAV1	caveolin 1 [Source:HGNC Symbol;Acc:HGNC:1527]	protein_coding
ENSG00000112984	2121.06	1.96149	0.0758661	25.8546	2.16114e-147	7.01449e-145	KIF20A	kinesin family member 20A [Source:HGNC Symbol;Acc:HGNC:9787]	protein_coding
ENSG00000130707	1798.05	-1.67152	0.0649314	-25.7428	3.88e-146	1.23904e-143	ASS1	argininosuccinate synthase 1 [Source:HGNC Symbol;Acc:HGNC:758]	protein_coding
ENSG00000165507	1414.96	-1.82226	0.0711552	-25.6097	1.1895e-144	3.73824e-142	C10orf10	chromosome 10 open reading frame 10 [Source:HGNC Symbol;Acc:HGNC:23355]	protein_coding
ENSG00000149136	7897.55	1.12088	0.0439533	25.5016	1.89019e-143	5.84749e-141	SSRP1	structure specific recognition protein 1 [Source:HGNC Symbol;Acc:HGNC:11327]	protein_coding
ENSG00000115919	1813.25	-1.69504	0.0667934	-25.3773	4.48849e-142	1.36719e-139	KYNU	kynureninase [Source:HGNC Symbol;Acc:HGNC:6469]	protein_coding
ENSG00000184292	7520.43	-1.36137	0.0537545	-25.3256	1.66712e-141	5.0011e-139	TACSTD2	tumor associated calcium signal transducer 2 [Source:HGNC Symbol;Acc:HGNC:11530]	protein_coding
ENSG00000125966	2132.3	-1.86267	0.0736672	-25.2849	4.68554e-141	1.38461e-138	MMP24	matrix metallopeptidase 24 [Source:HGNC Symbol;Acc:HGNC:7172]	protein_coding
ENSG00000167900	2399.98	2.01132	0.0807519	24.9074	6.18103e-137	1.79968e-134	TK1	thymidine kinase 1 [Source:HGNC Symbol;Acc:HGNC:11830]	protein_coding
ENSG00000176890	3373.29	1.46521	0.0589055	24.874	1.42374e-136	4.0853e-134	TYMS	thymidylate synthetase [Source:HGNC Symbol;Acc:HGNC:12441]	protein_coding
ENSG00000065911	6542.71	1.48492	0.0601013	24.7069	9.01527e-135	2.5499e-132	MTHFD2	methylenetetrahydrofolate dehydrogenase (NADP+ dependent) 2, methenyltetrahydrofolate cyclohydrolase [Source:HGNC Symbol;Acc:HGNC:7434]	protein_coding
ENSG00000198901	4199.51	1.55604	0.0629867	24.7043	9.61787e-135	2.68203e-132	PRC1	protein regulator of cytokinesis 1 [Source:HGNC Symbol;Acc:HGNC:9341]	protein_coding
ENSG00000134690	975.179	2.02233	0.0823423	24.5601	3.37555e-133	9.2823e-131	CDCA8	cell division cycle associated 8 [Source:HGNC Symbol;Acc:HGNC:14629]	protein_coding
ENSG00000024526	1664.13	2.20536	0.0905487	24.3555	5.06811e-131	1.37457e-128	DEPDC1	DEP domain containing 1 [Source:HGNC Symbol;Acc:HGNC:22949]	protein_coding
ENSG00000112081	5203.35	1.15355	0.0476163	24.226	1.18447e-129	3.16909e-127	SRSF3	serine and arginine rich splicing factor 3 [Source:HGNC Symbol;Acc:HGNC:10785]	protein_coding
ENSG00000231834	5887.21	-1.14445	0.0472567	-24.2177	1.44829e-129	3.8233e-127	HLA-A	major histocompatibility complex, class I, A [Source:HGNC Symbol;Acc:HGNC:4931]	protein_coding
ENSG00000105835	16836.5	-1.35672	0.056152	-24.1616	5.63732e-129	1.4686e-126	NAMPT	nicotinamide phosphoribosyltransferase [Source:HGNC Symbol;Acc:HGNC:30092]	protein_coding
ENSG00000080986	1418.02	2.05506	0.0853515	24.0776	4.28779e-128	1.10252e-125	NDC80	NDC80, kinetochore complex component [Source:HGNC Symbol;Acc:HGNC:16909]	protein_coding
ENSG00000138180	2715.54	1.81045	0.0752377	24.0631	6.08993e-128	1.54583e-125	CEP55	centrosomal protein 55 [Source:HGNC Symbol;Acc:HGNC:1161]	protein_coding
ENSG00000174080	2646.24	-1.66361	0.0692107	-24.0369	1.14401e-127	2.86712e-125	CTSF	cathepsin F [Source:HGNC Symbol;Acc:HGNC:2531]	protein_coding
ENSG00000149131	1334.93	-1.98084	0.0824549	-24.0234	1.58523e-127	3.92326e-125	SERPING1	serpin family G member 1 [Source:HGNC Symbol;Acc:HGNC:1228]	protein_coding
ENSG00000134057	1798.31	2.03708	0.0851074	23.9354	1.31141e-126	3.2055e-124	CCNB1	cyclin B1 [Source:HGNC Symbol;Acc:HGNC:1579]	protein_coding
ENSG00000141753	6090.72	-1.28525	0.0537846	-23.8963	3.34769e-126	8.08304e-124	IGFBP4	insulin like growth factor binding protein 4 [Source:HGNC Symbol;Acc:HGNC:5473]	protein_coding
ENSG00000227231	7697.04	-1.27942	0.0536623	-23.8421	1.22248e-125	2.91612e-123	IER3	immediate early response 3 [Source:HGNC Symbol;Acc:HGNC:5392]	protein_coding
ENSG00000145386	1220.19	1.98444	0.0832941	23.8245	1.86324e-125	4.3917e-123	CCNA2	cyclin A2 [Source:HGNC Symbol;Acc:HGNC:1578]	protein_coding
ENSG00000117724	3600.61	1.63829	0.0687707	23.8224	1.95611e-125	4.55636e-123	CENPF	centromere protein F [Source:HGNC Symbol;Acc:HGNC:1857]	protein_coding
ENSG00000113083	672.249	-2.74737	0.115354	-23.8168	2.23599e-125	5.14772e-123	LOX	lysyl oxidase [Source:HGNC Symbol;Acc:HGNC:6664]	protein_coding
ENSG00000227739	22831	0.954959	0.0403072	23.692	4.35595e-124	9.91304e-122	TUBB	tubulin beta class I [Source:HGNC Symbol;Acc:HGNC:20778]	protein_coding
ENSG00000169679	2093.07	2.17521	0.0927194	23.4601	1.04228e-121	2.34501e-119	BUB1	BUB1 mitotic checkpoint serine/threonine kinase [Source:HGNC Symbol;Acc:HGNC:1148]	protein_coding
ENSG00000153395	8317.89	-1.29084	0.0552855	-23.3486	1.42562e-120	3.17145e-118	LPCAT1	lysophosphatidylcholine acyltransferase 1 [Source:HGNC Symbol;Acc:HGNC:25718]	protein_coding
ENSG00000064205	2085.13	-1.99558	0.0856753	-23.2923	5.30573e-120	1.1672e-117	WISP2	WNT1 inducible signaling pathway protein 2 [Source:HGNC Symbol;Acc:HGNC:12770]	protein_coding
ENSG00000184575	7227.17	1.1071	0.0477482	23.1862	6.27597e-119	1.36547e-116	XPOT	exportin for tRNA [Source:HGNC Symbol;Acc:HGNC:12826]	protein_coding
ENSG00000186185	1072.61	1.9763	0.0855911	23.09	5.82967e-118	1.25458e-115	KIF18B	kinesin family member 18B [Source:HGNC Symbol;Acc:HGNC:27102]	protein_coding
ENSG00000181163	10037.9	0.911896	0.0396718	22.986	6.43822e-117	1.37065e-114	NPM1	nucleophosmin [Source:HGNC Symbol;Acc:HGNC:7910]	protein_coding
ENSG00000104419	6499.32	-1.70525	0.0743621	-22.9317	2.24409e-116	4.72668e-114	NDRG1	N-myc downstream regulated 1 [Source:HGNC Symbol;Acc:HGNC:7679]	protein_coding
ENSG00000185215	9508.99	-0.969571	0.0423799	-22.8781	7.68211e-116	1.60103e-113	TNFAIP2	TNF alpha induced protein 2 [Source:HGNC Symbol;Acc:HGNC:11895]	protein_coding
ENSG00000117399	2532.63	2.02085	0.0888364	22.748	1.50028e-114	3.09417e-112	CDC20	cell division cycle 20 [Source:HGNC Symbol;Acc:HGNC:1723]	protein_coding
ENSG00000169429	2764.95	-1.71674	0.0755293	-22.7294	2.29346e-114	4.68125e-112	CXCL8	C-X-C motif chemokine ligand 8 [Source:HGNC Symbol;Acc:HGNC:6025]	protein_coding
ENSG00000180573	2266.34	-1.36315	0.0602824	-22.6127	3.24822e-113	6.56239e-111	HIST1H2AC	histone cluster 1 H2A family member c [Source:HGNC Symbol;Acc:HGNC:4733]	protein_coding
ENSG00000081041	1979.41	-1.6828	0.0745027	-22.5871	5.79956e-113	1.15985e-110	CXCL2	C-X-C motif chemokine ligand 2 [Source:HGNC Symbol;Acc:HGNC:4603]	protein_coding
ENSG00000103888	978.701	-4.63078	0.205252	-22.5615	1.03575e-112	2.05069e-110	CEMIP	cell migration inducing hyaluronan binding protein [Source:HGNC Symbol;Acc:HGNC:29213]	protein_coding
ENSG00000099194	33390.8	0.935285	0.0414803	22.5477	1.41366e-112	2.7712e-110	SCD	stearoyl-CoA desaturase [Source:HGNC Symbol;Acc:HGNC:10571]	protein_coding
ENSG00000068489	1881.61	2.11071	0.0938765	22.4839	5.97205e-112	1.15922e-109	PRR11	proline rich 11 [Source:HGNC Symbol;Acc:HGNC:25619]	protein_coding
ENSG00000138160	2329.75	1.63584	0.0728192	22.4644	9.26416e-112	1.78079e-109	KIF11	kinesin family member 11 [Source:HGNC Symbol;Acc:HGNC:6388]	protein_coding
ENSG00000183087	2791.27	-1.88139	0.0844549	-22.2768	6.19793e-110	1.17993e-107	GAS6	growth arrest specific 6 [Source:HGNC Symbol;Acc:HGNC:4168]	protein_coding
ENSG00000168078	995.212	2.25875	0.101403	22.2751	6.44244e-110	1.2148e-107	PBK	PDZ binding kinase [Source:HGNC Symbol;Acc:HGNC:18282]	protein_coding
ENSG00000111817	3353.85	-1.22718	0.0554174	-22.1443	1.18409e-108	2.21168e-106	DSE	dermatan sulfate epimerase [Source:HGNC Symbol;Acc:HGNC:21144]	protein_coding
ENSG00000143401	7609.38	1.46541	0.0664101	22.0661	6.69304e-108	1.23846e-105	ANP32E	acidic nuclear phosphoprotein 32 family member E [Source:HGNC Symbol;Acc:HGNC:16673]	protein_coding
ENSG00000198826	2735.32	1.7732	0.0806427	21.9884	3.72115e-107	6.82177e-105	ARHGAP11A	Rho GTPase activating protein 11A [Source:HGNC Symbol;Acc:HGNC:15783]	protein_coding
ENSG00000171848	3312.8	1.52846	0.070006	21.8333	1.11957e-105	2.03362e-103	RRM2	ribonucleotide reductase regulatory subunit M2 [Source:HGNC Symbol;Acc:HGNC:10452]	protein_coding
ENSG00000133706	4236.1	1.23374	0.0567715	21.7317	1.02911e-104	1.8523e-102	LARS	leucyl-tRNA synthetase [Source:HGNC Symbol;Acc:HGNC:6512]	protein_coding
ENSG00000105825	1491.92	-2.65232	0.122124	-21.7183	1.37671e-104	2.45562e-102	TFPI2	tissue factor pathway inhibitor 2 [Source:HGNC Symbol;Acc:HGNC:11761]	protein_coding
ENSG00000090339	11337.3	-1.92272	0.0886124	-21.6981	2.13773e-104	3.779e-102	ICAM1	intercellular adhesion molecule 1 [Source:HGNC Symbol;Acc:HGNC:5344]	protein_coding
ENSG00000104738	5880.31	1.34541	0.0622282	21.6206	1.15039e-103	2.01562e-101	MCM4	minichromosome maintenance complex component 4 [Source:HGNC Symbol;Acc:HGNC:6947]	protein_coding
ENSG00000157456	1573.39	2.0948	0.0968982	21.6185	1.20272e-103	2.08883e-101	CCNB2	cyclin B2 [Source:HGNC Symbol;Acc:HGNC:1580]	protein_coding
ENSG00000122952	1208.65	1.56223	0.0725469	21.534	7.47613e-103	1.28713e-100	ZWINT	ZW10 interacting kinetochore protein [Source:HGNC Symbol;Acc:HGNC:13195]	protein_coding
ENSG00000122566	21021.8	1.17024	0.0546729	21.4043	1.21786e-101	2.07866e-99	HNRNPA2B1	heterogeneous nuclear ribonucleoprotein A2/B1 [Source:HGNC Symbol;Acc:HGNC:5033]	protein_coding
ENSG00000085662	8877.32	-1.12479	0.0525559	-21.4019	1.28383e-101	2.17253e-99	AKR1B1	aldo-keto reductase family 1 member B [Source:HGNC Symbol;Acc:HGNC:381]	protein_coding
ENSG00000101447	1006.18	1.74282	0.0816177	21.3535	3.61826e-101	6.07101e-99	FAM83D	family with sequence similarity 83 member D [Source:HGNC Symbol;Acc:HGNC:16122]	protein_coding
ENSG00000122861	18466.4	-0.930077	0.043597	-21.3335	5.54621e-101	9.22769e-99	PLAU	plasminogen activator, urokinase [Source:HGNC Symbol;Acc:HGNC:9052]	protein_coding
ENSG00000275079	8905.89	-1.27117	0.0596366	-21.3153	8.19452e-101	1.35203e-98	LPCAT1	lysophosphatidylcholine acyltransferase 1 [Source:HGNC Symbol;Acc:HGNC:25718]	protein_coding
ENSG00000120802	5622.4	1.4539	0.0684761	21.2322	4.81855e-100	7.8845e-98	TMPO	thymopoietin [Source:HGNC Symbol;Acc:HGNC:11875]	protein_coding
ENSG00000170581	3040.18	-1.27553	0.0601625	-21.2014	9.26649e-100	1.50383e-97	STAT2	signal transducer and activator of transcription 2 [Source:HGNC Symbol;Acc:HGNC:11363]	protein_coding
ENSG00000185650	10913.7	-1.68283	0.0793803	-21.1996	9.62341e-100	1.54906e-97	ZFP36L1	ZFP36 ring finger protein like 1 [Source:HGNC Symbol;Acc:HGNC:1107]	protein_coding
ENSG00000108106	1631.25	1.47495	0.0699732	21.0788	1.24449e-98	1.98706e-96	UBE2S	ubiquitin conjugating enzyme E2 S [Source:HGNC Symbol;Acc:HGNC:17895]	protein_coding
ENSG00000172037	9883.51	-1.33065	0.0631436	-21.0735	1.39363e-98	2.2074e-96	LAMB2	laminin subunit beta 2 [Source:HGNC Symbol;Acc:HGNC:6487]	protein_coding
ENSG00000066279	2190.78	1.71514	0.0817703	20.9751	1.10667e-97	1.73896e-95	ASPM	abnormal spindle microtubule assembly [Source:HGNC Symbol;Acc:HGNC:19048]	protein_coding
ENSG00000144381	6974.28	1.19592	0.0570565	20.9603	1.51106e-97	2.35571e-95	HSPD1	heat shock protein family D (Hsp60) member 1 [Source:HGNC Symbol;Acc:HGNC:5261]	protein_coding
ENSG00000136244	2268.11	-1.64556	0.0785794	-20.9414	2.2499e-97	3.48013e-95	IL6	interleukin 6 [Source:HGNC Symbol;Acc:HGNC:6018]	protein_coding
ENSG00000100504	10904.8	0.851787	0.0406797	20.9389	2.36972e-97	3.63705e-95	PYGL	glycogen phosphorylase L [Source:HGNC Symbol;Acc:HGNC:9725]	protein_coding
ENSG00000118515	1065.16	-2.34861	0.112317	-20.9105	4.29768e-97	6.54536e-95	SGK1	serum/glucocorticoid regulated kinase 1 [Source:HGNC Symbol;Acc:HGNC:10810]	protein_coding
ENSG00000118193	1147.61	2.06142	0.098614	20.9039	4.93255e-97	7.45493e-95	KIF14	kinesin family member 14 [Source:HGNC Symbol;Acc:HGNC:19181]	protein_coding
ENSG00000181019	23003.6	0.718831	0.0345185	20.8245	2.59472e-96	3.89189e-94	NQO1	NAD(P)H quinone dehydrogenase 1 [Source:HGNC Symbol;Acc:HGNC:2874]	protein_coding
ENSG00000165304	2070.11	1.55402	0.0746419	20.8196	2.87322e-96	4.2772e-94	MELK	maternal embryonic leucine zipper kinase [Source:HGNC Symbol;Acc:HGNC:16870]	protein_coding
ENSG00000142507	2562.64	1.0832	0.0521021	20.79	5.33147e-96	7.87745e-94	PSMB6	proteasome subunit beta 6 [Source:HGNC Symbol;Acc:HGNC:9543]	protein_coding
ENSG00000115758	2716.13	1.3336	0.0643664	20.7188	2.34315e-95	3.43644e-93	ODC1	ornithine decarboxylase 1 [Source:HGNC Symbol;Acc:HGNC:8109]	protein_coding
ENSG00000260032	9481.23	-0.867621	0.0420456	-20.6352	1.32475e-94	1.92858e-92	NORAD	non-coding RNA activated by DNA damage [Source:HGNC Symbol;Acc:HGNC:44311]	lincRNA
ENSG00000239672	2144	1.30376	0.063347	20.5812	4.04161e-94	5.84087e-92	NME1	NME/NM23 nucleoside diphosphate kinase 1 [Source:HGNC Symbol;Acc:HGNC:7849]	protein_coding
ENSG00000238266	2393.43	1.59178	0.0775929	20.5145	1.59846e-93	2.29332e-91	LINC00707	long intergenic non-protein coding RNA 707 [Source:HGNC Symbol;Acc:HGNC:44691]	lincRNA
ENSG00000145901	4270.62	-1.19319	0.0582636	-20.4792	3.30033e-93	4.70096e-91	TNIP1	TNFAIP3 interacting protein 1 [Source:HGNC Symbol;Acc:HGNC:16903]	protein_coding
ENSG00000110955	17833	0.793146	0.0388019	20.4409	7.23768e-93	1.02356e-90	ATP5B	ATP synthase, H+ transporting, mitochondrial F1 complex, beta polypeptide [Source:HGNC Symbol;Acc:HGNC:830]	protein_coding
ENSG00000173207	2116.46	1.574	0.077312	20.3591	3.85582e-92	5.41429e-90	CKS1B	CDC28 protein kinase regulatory subunit 1B [Source:HGNC Symbol;Acc:HGNC:19083]	protein_coding
ENSG00000154277	11456.6	0.763714	0.037617	20.3023	1.22627e-91	1.70978e-89	UCHL1	ubiquitin C-terminal hydrolase L1 [Source:HGNC Symbol;Acc:HGNC:12513]	protein_coding
ENSG00000164104	1419.38	1.49772	0.0738005	20.2942	1.44824e-91	2.00515e-89	HMGB2	high mobility group box 2 [Source:HGNC Symbol;Acc:HGNC:5000]	protein_coding
ENSG00000099901	4492.03	1.07672	0.053242	20.223	6.13738e-91	8.43847e-89	RANBP1	RAN binding protein 1 [Source:HGNC Symbol;Acc:HGNC:9847]	protein_coding
ENSG00000168264	5691.46	-0.912975	0.0451659	-20.2138	7.40354e-91	1.01091e-88	IRF2BP2	interferon regulatory factor 2 binding protein 2 [Source:HGNC Symbol;Acc:HGNC:21729]	protein_coding
ENSG00000215784	827.808	2.71459	0.134419	20.1951	1.08167e-90	1.46685e-88	FAM72D	family with sequence similarity 72 member D [Source:HGNC Symbol;Acc:HGNC:33593]	protein_coding
ENSG00000128050	5997.23	1.09829	0.054477	20.1607	2.17012e-90	2.92287e-88	PAICS	phosphoribosylaminoimidazole carboxylase and phosphoribosylaminoimidazolesuccinocarboxamide synthase [Source:HGNC Symbol;Acc:HGNC:8587]	protein_coding
ENSG00000130164	9922.79	0.994982	0.0498687	19.952	1.43947e-88	1.92568e-86	LDLR	low density lipoprotein receptor [Source:HGNC Symbol;Acc:HGNC:6547]	protein_coding
ENSG00000147454	9659.37	-1.18297	0.0595744	-19.8571	9.57001e-88	1.27165e-85	SLC25A37	solute carrier family 25 member 37 [Source:HGNC Symbol;Acc:HGNC:29786]	protein_coding
ENSG00000108797	3897.91	-1.07352	0.0540853	-19.8487	1.13191e-87	1.48415e-85	CNTNAP1	contactin associated protein 1 [Source:HGNC Symbol;Acc:HGNC:8011]	protein_coding
ENSG00000123975	1650.3	1.4419	0.0726442	19.8488	1.12925e-87	1.48415e-85	CKS2	CDC28 protein kinase regulatory subunit 2 [Source:HGNC Symbol;Acc:HGNC:2000]	protein_coding
ENSG00000003436	7622.55	-1.40722	0.0710628	-19.8026	2.8294e-87	3.68548e-85	TFPI	tissue factor pathway inhibitor [Source:HGNC Symbol;Acc:HGNC:11760]	protein_coding
ENSG00000151651	1504.77	-2.50327	0.126451	-19.7963	3.2029e-87	4.14472e-85	ADAM8	ADAM metallopeptidase domain 8 [Source:HGNC Symbol;Acc:HGNC:215]	protein_coding
ENSG00000223532	1429.3	-2.55208	0.129036	-19.7781	4.59509e-87	5.90768e-85	HLA-B	major histocompatibility complex, class I, B [Source:HGNC Symbol;Acc:HGNC:4932]	protein_coding
ENSG00000123689	487.447	-2.54362	0.128899	-19.7334	1.11402e-86	1.423e-84	G0S2	G0/G1 switch 2 [Source:HGNC Symbol;Acc:HGNC:30229]	protein_coding
ENSG00000115380	15235.8	-1.07296	0.0545703	-19.6619	4.57171e-86	5.80226e-84	EFEMP1	EGF containing fibulin like extracellular matrix protein 1 [Source:HGNC Symbol;Acc:HGNC:3218]	protein_coding
ENSG00000115163	626.108	1.98805	0.101243	19.6364	7.55041e-86	9.52169e-84	CENPA	centromere protein A [Source:HGNC Symbol;Acc:HGNC:1851]	protein_coding
ENSG00000184156	1842.22	-1.45585	0.074167	-19.6294	8.675e-86	1.08707e-83	KCNQ3	potassium voltage-gated channel subfamily Q member 3 [Source:HGNC Symbol;Acc:HGNC:6297]	protein_coding
ENSG00000128944	1159.08	1.47191	0.0750082	19.6233	9.78776e-86	1.21879e-83	KNSTRN	kinetochore localized astrin/SPAG5 binding protein [Source:HGNC Symbol;Acc:HGNC:30767]	protein_coding
ENSG00000146670	1324.82	1.69277	0.0862676	19.6223	9.96987e-86	1.23371e-83	CDCA5	cell division cycle associated 5 [Source:HGNC Symbol;Acc:HGNC:14626]	protein_coding
ENSG00000168056	3305.73	-1.57462	0.0803813	-19.5894	1.90442e-85	2.34197e-83	LTBP3	latent transforming growth factor beta binding protein 3 [Source:HGNC Symbol;Acc:HGNC:6716]	protein_coding
ENSG00000136824	2784.74	1.37007	0.0700613	19.5553	3.71928e-85	4.54556e-83	SMC2	structural maintenance of chromosomes 2 [Source:HGNC Symbol;Acc:HGNC:14011]	protein_coding
ENSG00000160752	5594.21	0.805875	0.0412839	19.5203	7.37804e-85	8.96183e-83	FDPS	farnesyl diphosphate synthase [Source:HGNC Symbol;Acc:HGNC:3631]	protein_coding
ENSG00000065978	10910.9	0.938907	0.0481544	19.4978	1.14507e-84	1.38239e-82	YBX1	Y-box binding protein 1 [Source:HGNC Symbol;Acc:HGNC:8014]	protein_coding
ENSG00000023909	1646.43	1.48584	0.0763936	19.4498	2.92633e-84	3.51142e-82	GCLM	glutamate-cysteine ligase modifier subunit [Source:HGNC Symbol;Acc:HGNC:4312]	protein_coding
ENSG00000112118	4893.13	1.024	0.0526544	19.4476	3.05297e-84	3.64131e-82	MCM3	minichromosome maintenance complex component 3 [Source:HGNC Symbol;Acc:HGNC:6945]	protein_coding
ENSG00000173559	1444.67	-1.65692	0.0852615	-19.4334	4.02537e-84	4.77235e-82	NABP1	nucleic acid binding protein 1 [Source:HGNC Symbol;Acc:HGNC:26232]	protein_coding
ENSG00000171314	13043.1	0.680734	0.0351553	19.3636	1.56577e-83	1.84527e-81	PGAM1	phosphoglycerate mutase 1 [Source:HGNC Symbol;Acc:HGNC:8888]	protein_coding
ENSG00000186480	1620.77	1.73501	0.0898824	19.3031	5.05489e-83	5.922e-81	INSIG1	insulin induced gene 1 [Source:HGNC Symbol;Acc:HGNC:6083]	protein_coding
ENSG00000184371	12636.9	-0.747735	0.0388575	-19.243	1.61657e-82	1.88274e-80	CSF1	colony stimulating factor 1 [Source:HGNC Symbol;Acc:HGNC:2432]	protein_coding
ENSG00000206208	6722.14	-1.08759	0.0567855	-19.1526	9.20771e-82	1.0661e-79	TAPBP	TAP binding protein [Source:HGNC Symbol;Acc:HGNC:11566]	protein_coding
ENSG00000149503	1394.41	1.35809	0.0710887	19.1042	2.33184e-81	2.68419e-79	INCENP	inner centromere protein [Source:HGNC Symbol;Acc:HGNC:6058]	protein_coding
ENSG00000164032	4161.45	1.2479	0.0655057	19.0502	6.54793e-81	7.49378e-79	H2AFZ	H2A histone family member Z [Source:HGNC Symbol;Acc:HGNC:4741]	protein_coding
ENSG00000147274	4514.92	0.998958	0.0525955	18.9932	1.94037e-80	2.2079e-78	RBMX	RNA binding motif protein, X-linked [Source:HGNC Symbol;Acc:HGNC:9910]	protein_coding
ENSG00000276043	2331.95	1.45711	0.0769687	18.9311	6.31847e-80	7.14854e-78	UHRF1	ubiquitin like with PHD and ring finger domains 1 [Source:HGNC Symbol;Acc:HGNC:12556]	protein_coding
ENSG00000132646	2235.62	1.04031	0.0550114	18.9109	9.2781e-80	1.04373e-77	PCNA	proliferating cell nuclear antigen [Source:HGNC Symbol;Acc:HGNC:8729]	protein_coding
ENSG00000235823	942.441	1.71555	0.0907701	18.8999	1.14212e-79	1.27756e-77	OLMALINC	oligodendrocyte maturation-associated long intergenic non-coding RNA [Source:HGNC Symbol;Acc:HGNC:28060]	lincRNA
ENSG00000071539	2146.77	1.96433	0.103976	18.8922	1.32307e-79	1.47165e-77	TRIP13	thyroid hormone receptor interactor 13 [Source:HGNC Symbol;Acc:HGNC:12307]	protein_coding
ENSG00000012822	2258.86	-1.44736	0.0766518	-18.8823	1.59381e-79	1.7629e-77	CALCOCO1	calcium binding and coiled-coil domain 1 [Source:HGNC Symbol;Acc:HGNC:29306]	protein_coding
ENSG00000164611	1287.5	1.87858	0.0997587	18.8312	4.1899e-79	4.60866e-77	PTTG1	pituitary tumor-transforming 1 [Source:HGNC Symbol;Acc:HGNC:9690]	protein_coding
ENSG00000162645	572.19	-2.28401	0.121758	-18.7586	1.64608e-78	1.80059e-76	GBP2	guanylate binding protein 2 [Source:HGNC Symbol;Acc:HGNC:4183]	protein_coding
ENSG00000113013	7008.48	1.01016	0.0538792	18.7486	1.98602e-78	2.1605e-76	HSPA9	heat shock protein family A (Hsp70) member 9 [Source:HGNC Symbol;Acc:HGNC:5244]	protein_coding
ENSG00000239264	7648.86	1.05412	0.0562414	18.7429	2.21402e-78	2.39538e-76	TXNDC5	thioredoxin domain containing 5 [Source:HGNC Symbol;Acc:HGNC:21073]	protein_coding
ENSG00000137807	2519.08	1.80017	0.0962155	18.7098	4.11833e-78	4.43146e-76	KIF23	kinesin family member 23 [Source:HGNC Symbol;Acc:HGNC:6392]	protein_coding
ENSG00000144802	799.573	-2.58912	0.138488	-18.6956	5.37493e-78	5.75234e-76	NFKBIZ	NFKB inhibitor zeta [Source:HGNC Symbol;Acc:HGNC:29805]	protein_coding
ENSG00000183311	10268.4	0.955402	0.0511431	18.681	7.07477e-78	7.53083e-76	TUBB	tubulin beta class I [Source:HGNC Symbol;Acc:HGNC:20778]	protein_coding
ENSG00000140859	4475.84	-0.968812	0.0518957	-18.6684	8.94137e-78	9.46685e-76	KIFC3	kinesin family member C3 [Source:HGNC Symbol;Acc:HGNC:6326]	protein_coding
ENSG00000140988	32253.5	0.749289	0.0401788	18.6489	1.28946e-77	1.35798e-75	RPS2	ribosomal protein S2 [Source:HGNC Symbol;Acc:HGNC:10404]	protein_coding
ENSG00000137804	4845.31	1.19977	0.0643431	18.6465	1.34874e-77	1.4129e-75	NUSAP1	nucleolar and spindle associated protein 1 [Source:HGNC Symbol;Acc:HGNC:18538]	protein_coding
ENSG00000109685	6979.9	1.05263	0.056588	18.6017	3.1126e-77	3.24349e-75	NSD2	nuclear receptor binding SET domain protein 2 [Source:HGNC Symbol;Acc:HGNC:12766]	protein_coding
ENSG00000173432	247.513	-5.52239	0.297168	-18.5834	4.37607e-77	4.53622e-75	SAA1	serum amyloid A1 [Source:HGNC Symbol;Acc:HGNC:10513]	protein_coding
ENSG00000109805	1528.81	2.07097	0.111454	18.5814	4.54249e-77	4.6842e-75	NCAPG	non-SMC condensin I complex subunit G [Source:HGNC Symbol;Acc:HGNC:24304]	protein_coding
ENSG00000164754	9206.86	0.78105	0.042105	18.55	8.14966e-77	8.36037e-75	RAD21	RAD21 cohesin complex component [Source:HGNC Symbol;Acc:HGNC:9811]	protein_coding
ENSG00000253276	1682.23	-1.57934	0.0852248	-18.5314	1.1518e-76	1.17549e-74	CCDC71L	coiled-coil domain containing 71 like [Source:HGNC Symbol;Acc:HGNC:26685]	protein_coding
ENSG00000189403	7998.2	1.11815	0.0604004	18.5123	1.64316e-76	1.66835e-74	HMGB1	high mobility group box 1 [Source:HGNC Symbol;Acc:HGNC:4983]	protein_coding
ENSG00000177606	2732.78	-1.32027	0.0713425	-18.506	1.84557e-76	1.8643e-74	JUN	Jun proto-oncogene, AP-1 transcription factor subunit [Source:HGNC Symbol;Acc:HGNC:6204]	protein_coding
ENSG00000162366	231.19	-4.98315	0.269657	-18.4796	3.01386e-76	3.02901e-74	PDZK1IP1	PDZK1 interacting protein 1 [Source:HGNC Symbol;Acc:HGNC:16887]	protein_coding
ENSG00000093009	861.859	2.0953	0.113503	18.4603	4.30682e-76	4.30661e-74	CDC45	cell division cycle 45 [Source:HGNC Symbol;Acc:HGNC:1739]	protein_coding
ENSG00000165244	736.721	1.79315	0.0971409	18.4592	4.39477e-76	4.37246e-74	ZNF367	zinc finger protein 367 [Source:HGNC Symbol;Acc:HGNC:18320]	protein_coding
ENSG00000150753	13020.8	0.866986	0.0471173	18.4006	1.29958e-75	1.28652e-73	CCT5	chaperonin containing TCP1 subunit 5 [Source:HGNC Symbol;Acc:HGNC:1618]	protein_coding
ENSG00000110958	9103.05	0.750171	0.0408137	18.3804	1.88684e-75	1.85858e-73	PTGES3	prostaglandin E synthase 3 [Source:HGNC Symbol;Acc:HGNC:16049]	protein_coding
ENSG00000120437	1789.87	1.29983	0.0707666	18.3678	2.37757e-75	2.33037e-73	ACAT2	acetyl-CoA acetyltransferase 2 [Source:HGNC Symbol;Acc:HGNC:94]	protein_coding
ENSG00000184500	4299.9	-1.00707	0.0549389	-18.3306	4.71269e-75	4.59639e-73	PROS1	protein S (alpha) [Source:HGNC Symbol;Acc:HGNC:9456]	protein_coding
ENSG00000168028	16536.6	0.913237	0.0498306	18.3268	5.0542e-75	4.9053e-73	RPSA	ribosomal protein SA [Source:HGNC Symbol;Acc:HGNC:6502]	protein_coding
ENSG00000229644	1790.71	-1.26659	0.0692273	-18.2961	8.88824e-75	8.58431e-73	NAMPTP1	nicotinamide phosphoribosyltransferase pseudogene 1 [Source:HGNC Symbol;Acc:HGNC:17633]	processed_pseudogene
ENSG00000163171	2501.75	-0.995864	0.0545001	-18.2727	1.36552e-74	1.31242e-72	CDC42EP3	CDC42 effector protein 3 [Source:HGNC Symbol;Acc:HGNC:16943]	protein_coding
ENSG00000111665	933.759	1.81656	0.0994889	18.2589	1.75863e-74	1.68208e-72	CDCA3	cell division cycle associated 3 [Source:HGNC Symbol;Acc:HGNC:14624]	protein_coding
ENSG00000108582	11793.1	-0.943623	0.0517212	-18.2444	2.29149e-74	2.18121e-72	CPD	carboxypeptidase D [Source:HGNC Symbol;Acc:HGNC:2301]	protein_coding
ENSG00000108561	3112.92	1.19723	0.0656538	18.2355	2.69682e-74	2.55475e-72	C1QBP	complement C1q binding protein [Source:HGNC Symbol;Acc:HGNC:1243]	protein_coding
ENSG00000164109	979.932	1.98684	0.1091	18.2112	4.20807e-74	3.96741e-72	MAD2L1	mitotic arrest deficient 2 like 1 [Source:HGNC Symbol;Acc:HGNC:6763]	protein_coding
ENSG00000166710	17693.3	-1.14448	0.0630112	-18.1631	1.01233e-73	9.49912e-72	B2M	beta-2-microglobulin [Source:HGNC Symbol;Acc:HGNC:914]	protein_coding
ENSG00000102144	8857.66	0.777122	0.0428402	18.14	1.5396e-73	1.43785e-71	PGK1	phosphoglycerate kinase 1 [Source:HGNC Symbol;Acc:HGNC:8896]	protein_coding
ENSG00000119655	3042.35	-1.12103	0.0619344	-18.1002	3.17373e-73	2.94346e-71	NPC2	NPC intracellular cholesterol transporter 2 [Source:HGNC Symbol;Acc:HGNC:14537]	protein_coding
ENSG00000129195	894.151	1.79878	0.0993797	18.1001	3.18148e-73	2.94346e-71	PIMREG	PICALM interacting mitotic regulator [Source:HGNC Symbol;Acc:HGNC:25483]	protein_coding
ENSG00000184110	11175.4	0.746835	0.0412816	18.0912	3.73817e-73	3.44242e-71	EIF3C	eukaryotic translation initiation factor 3 subunit C [Source:HGNC Symbol;Acc:HGNC:3279]	protein_coding
ENSG00000010292	4689.49	1.43369	0.0793517	18.0675	5.74661e-73	5.26746e-71	NCAPD2	non-SMC condensin I complex subunit D2 [Source:HGNC Symbol;Acc:HGNC:24305]	protein_coding
ENSG00000076003	3207.48	1.13148	0.0626617	18.057	6.94668e-73	6.33812e-71	MCM6	minichromosome maintenance complex component 6 [Source:HGNC Symbol;Acc:HGNC:6949]	protein_coding
ENSG00000109814	11017.2	0.812628	0.045223	17.9693	3.38716e-72	3.07625e-70	UGDH	UDP-glucose 6-dehydrogenase [Source:HGNC Symbol;Acc:HGNC:12525]	protein_coding
ENSG00000090889	962.398	1.64049	0.0913468	17.9589	4.08517e-72	3.69325e-70	KIF4A	kinesin family member 4A [Source:HGNC Symbol;Acc:HGNC:13339]	protein_coding
ENSG00000196419	9787.24	0.868666	0.0484359	17.9343	6.36181e-72	5.72534e-70	XRCC6	X-ray repair cross complementing 6 [Source:HGNC Symbol;Acc:HGNC:4055]	protein_coding
ENSG00000076248	1843.12	1.09991	0.0615533	17.8693	2.04619e-71	1.83315e-69	UNG	uracil DNA glycosylase [Source:HGNC Symbol;Acc:HGNC:12572]	protein_coding
ENSG00000166106	903.475	-1.57206	0.088154	-17.8331	3.90951e-71	3.48668e-69	ADAMTS15	ADAM metallopeptidase with thrombospondin type 1 motif 15 [Source:HGNC Symbol;Acc:HGNC:16305]	protein_coding
ENSG00000172115	3153	1.2083	0.067769	17.8297	4.15669e-71	3.69051e-69	CYCS	cytochrome c, somatic [Source:HGNC Symbol;Acc:HGNC:19986]	protein_coding
ENSG00000128510	558.956	-2.61847	0.146929	-17.8213	4.82763e-71	4.26707e-69	CPA4	carboxypeptidase A4 [Source:HGNC Symbol;Acc:HGNC:15740]	protein_coding
ENSG00000131747	12863.8	1.6383	0.092089	17.7904	8.38576e-71	7.3791e-69	TOP2A	topoisomerase (DNA) II alpha [Source:HGNC Symbol;Acc:HGNC:11989]	protein_coding
ENSG00000108829	6426.8	0.724495	0.0407261	17.7895	8.53089e-71	7.47359e-69	LRRC59	leucine rich repeat containing 59 [Source:HGNC Symbol;Acc:HGNC:28817]	protein_coding
ENSG00000136810	4627.77	0.845822	0.0475841	17.7753	1.0979e-70	9.57589e-69	TXN	thioredoxin [Source:HGNC Symbol;Acc:HGNC:12435]	protein_coding
ENSG00000105220	10989.9	0.950293	0.0534649	17.7742	1.12044e-70	9.72962e-69	GPI	glucose-6-phosphate isomerase [Source:HGNC Symbol;Acc:HGNC:4458]	protein_coding
ENSG00000135114	538.433	-2.10582	0.118505	-17.7699	1.20844e-70	1.0448e-68	OASL	2'-5'-oligoadenylate synthetase like [Source:HGNC Symbol;Acc:HGNC:8090]	protein_coding
ENSG00000177697	6957.09	-0.926498	0.0521655	-17.7607	1.42321e-70	1.22514e-68	CD151	CD151 molecule (Raph blood group) [Source:HGNC Symbol;Acc:HGNC:1630]	protein_coding
ENSG00000175166	10612.5	0.753652	0.0425449	17.7143	3.25453e-70	2.78946e-68	PSMD2	proteasome 26S subunit, non-ATPase 2 [Source:HGNC Symbol;Acc:HGNC:9559]	protein_coding
ENSG00000132341	7996.69	0.783886	0.0442659	17.7086	3.59992e-70	3.07219e-68	RAN	RAN, member RAS oncogene family [Source:HGNC Symbol;Acc:HGNC:9846]	protein_coding
ENSG00000132821	370.366	-2.90124	0.163883	-17.7031	3.9671e-70	3.37101e-68	VSTM2L	V-set and transmembrane domain containing 2 like [Source:HGNC Symbol;Acc:HGNC:16096]	protein_coding
ENSG00000173801	2515.26	-1.14394	0.0648394	-17.6426	1.15934e-69	9.80934e-68	JUP	junction plakoglobin [Source:HGNC Symbol;Acc:HGNC:6207]	protein_coding
ENSG00000070087	7544.3	0.738889	0.0421943	17.5116	1.16854e-68	9.8451e-67	PFN2	profilin 2 [Source:HGNC Symbol;Acc:HGNC:8882]	protein_coding
ENSG00000113810	4734	1.84025	0.105257	17.4834	1.91722e-68	1.60843e-66	SMC4	structural maintenance of chromosomes 4 [Source:HGNC Symbol;Acc:HGNC:14013]	protein_coding
ENSG00000123213	2213.74	1.14067	0.0652631	17.478	2.10753e-68	1.76063e-66	NLN	neurolysin [Source:HGNC Symbol;Acc:HGNC:16058]	protein_coding
ENSG00000119922	560.997	-1.87165	0.107108	-17.4744	2.24469e-68	1.86734e-66	IFIT2	interferon induced protein with tetratricopeptide repeats 2 [Source:HGNC Symbol;Acc:HGNC:5409]	protein_coding
ENSG00000198668	5982.93	0.74896	0.042925	17.4481	3.55988e-68	2.94904e-66	CALM1	calmodulin 1 [Source:HGNC Symbol;Acc:HGNC:1442]	protein_coding
ENSG00000146242	2309.83	-1.21064	0.069624	-17.3882	1.01377e-67	8.36319e-66	TPBG	trophoblast glycoprotein [Source:HGNC Symbol;Acc:HGNC:12004]	protein_coding
ENSG00000187837	3527.86	-0.922355	0.0531013	-17.3697	1.39904e-67	1.14936e-65	HIST1H1C	histone cluster 1 H1 family member c [Source:HGNC Symbol;Acc:HGNC:4716]	protein_coding
ENSG00000108448	2888.39	0.940111	0.0542251	17.3372	2.46444e-67	2.01626e-65	TRIM16L	tripartite motif containing 16 like [Source:HGNC Symbol;Acc:HGNC:32670]	protein_coding
ENSG00000158825	1939.76	-1.23495	0.0712539	-17.3316	2.7154e-67	2.21243e-65	CDA	cytidine deaminase [Source:HGNC Symbol;Acc:HGNC:1712]	protein_coding
ENSG00000123416	21410.4	1.22288	0.0709639	17.2325	1.515e-66	1.22933e-64	TUBA1B	tubulin alpha 1b [Source:HGNC Symbol;Acc:HGNC:18809]	protein_coding
ENSG00000129226	1855.1	-1.37057	0.0795414	-17.231	1.55527e-66	1.25684e-64	CD68	CD68 molecule [Source:HGNC Symbol;Acc:HGNC:1693]	protein_coding
ENSG00000166451	660.593	2.01235	0.116834	17.224	1.7554e-66	1.41281e-64	CENPN	centromere protein N [Source:HGNC Symbol;Acc:HGNC:30873]	protein_coding
ENSG00000085117	517.013	-2.02314	0.117726	-17.1852	3.42916e-66	2.74874e-64	CD82	CD82 molecule [Source:HGNC Symbol;Acc:HGNC:6210]	protein_coding
ENSG00000171298	4847.02	-1.52588	0.0889019	-17.1637	4.96694e-66	3.96534e-64	GAA	glucosidase alpha, acid [Source:HGNC Symbol;Acc:HGNC:4065]	protein_coding
ENSG00000135486	20074.3	0.735988	0.0428948	17.158	5.48027e-66	4.35759e-64	HNRNPA1	heterogeneous nuclear ribonucleoprotein A1 [Source:HGNC Symbol;Acc:HGNC:5031]	protein_coding
ENSG00000125885	791.812	1.5358	0.089535	17.1531	5.9594e-66	4.71961e-64	MCM8	minichromosome maintenance 8 homologous recombination repair factor [Source:HGNC Symbol;Acc:HGNC:16147]	protein_coding
ENSG00000166145	998.016	-1.79113	0.104529	-17.1353	8.09924e-66	6.38872e-64	SPINT1	serine peptidase inhibitor, Kunitz type 1 [Source:HGNC Symbol;Acc:HGNC:11246]	protein_coding
ENSG00000104763	4482.57	-0.852218	0.04977	-17.1231	9.97849e-66	7.83985e-64	ASAH1	N-acylsphingosine amidohydrolase 1 [Source:HGNC Symbol;Acc:HGNC:735]	protein_coding
ENSG00000074800	70904.5	0.494391	0.0289175	17.0966	1.57277e-65	1.2308e-63	ENO1	enolase 1 [Source:HGNC Symbol;Acc:HGNC:3350]	protein_coding
ENSG00000006634	1061.03	1.8694	0.109379	17.0911	1.72951e-65	1.34813e-63	DBF4	DBF4 zinc finger [Source:HGNC Symbol;Acc:HGNC:17364]	protein_coding
ENSG00000165732	4983.21	1.01767	0.0597293	17.0381	4.28486e-65	3.3269e-63	DDX21	DExD-box helicase 21 [Source:HGNC Symbol;Acc:HGNC:2744]	protein_coding
ENSG00000182871	4648.68	-1.02434	0.060272	-16.9952	8.91125e-65	6.89194e-63	COL18A1	collagen type XVIII alpha 1 chain [Source:HGNC Symbol;Acc:HGNC:2195]	protein_coding
ENSG00000134684	4091.44	1.10348	0.0649828	16.9811	1.13282e-64	8.72712e-63	YARS	tyrosyl-tRNA synthetase [Source:HGNC Symbol;Acc:HGNC:12840]	protein_coding
ENSG00000124766	1967.48	-1.11803	0.0658896	-16.9682	1.41297e-64	1.08432e-62	SOX4	SRY-box 4 [Source:HGNC Symbol;Acc:HGNC:11200]	protein_coding
ENSG00000065328	730.322	1.98732	0.117165	16.9616	1.5787e-64	1.20682e-62	MCM10	minichromosome maintenance 10 replication initiation factor [Source:HGNC Symbol;Acc:HGNC:18043]	protein_coding
ENSG00000167996	57333.1	-0.624754	0.0369024	-16.9299	2.70939e-64	2.0632e-62	FTH1	ferritin heavy chain 1 [Source:HGNC Symbol;Acc:HGNC:3976]	protein_coding
ENSG00000019582	545.233	-2.20364	0.130481	-16.8886	5.45508e-64	4.13813e-62	CD74	CD74 molecule [Source:HGNC Symbol;Acc:HGNC:1697]	protein_coding
ENSG00000084234	40174.9	-0.788729	0.0470858	-16.7509	5.57832e-63	4.21547e-61	APLP2	amyloid beta precursor like protein 2 [Source:HGNC Symbol;Acc:HGNC:598]	protein_coding
ENSG00000203812	1057.8	-2.20834	0.132009	-16.7287	8.10133e-63	6.09879e-61	HIST2H2AA3	histone cluster 2 H2A family member a3 [Source:HGNC Symbol;Acc:HGNC:4736]	protein_coding
ENSG00000165490	628.847	2.81367	0.168214	16.7267	8.37129e-63	6.27815e-61	DDIAS	DNA damage induced apoptosis suppressor [Source:HGNC Symbol;Acc:HGNC:26351]	protein_coding
ENSG00000263513	1631.14	2.46749	0.147539	16.7243	8.7201e-63	6.51506e-61	FAM72C	family with sequence similarity 72 member C [Source:HGNC Symbol;Acc:HGNC:30602]	protein_coding
ENSG00000213625	2985.65	-1.25641	0.0752672	-16.6926	1.4829e-62	1.10376e-60	LEPROT	leptin receptor overlapping transcript [Source:HGNC Symbol;Acc:HGNC:29477]	protein_coding
ENSG00000163975	4625.57	-1.28184	0.0768066	-16.6892	1.57032e-62	1.16445e-60	MELTF	melanotransferrin [Source:HGNC Symbol;Acc:HGNC:7037]	protein_coding
ENSG00000065833	1496.29	1.29308	0.0776937	16.6433	3.38482e-62	2.5006e-60	ME1	malic enzyme 1 [Source:HGNC Symbol;Acc:HGNC:6983]	protein_coding
ENSG00000183688	2999.61	0.949304	0.0572595	16.579	9.88909e-62	7.27859e-60	RFLNB	refilin B [Source:HGNC Symbol;Acc:HGNC:28705]	protein_coding
ENSG00000174456	592.839	-1.64848	0.0996758	-16.5384	1.94061e-61	1.42304e-59	C12orf76	chromosome 12 open reading frame 76 [Source:HGNC Symbol;Acc:HGNC:33790]	protein_coding
ENSG00000182199	4992.96	0.832531	0.0503564	16.5328	2.13047e-61	1.5565e-59	SHMT2	serine hydroxymethyltransferase 2 [Source:HGNC Symbol;Acc:HGNC:10852]	protein_coding
ENSG00000134339	548.428	-8.69694	0.526056	-16.5323	2.14664e-61	1.56255e-59	SAA2	serum amyloid A2 [Source:HGNC Symbol;Acc:HGNC:10514]	protein_coding
ENSG00000174442	1235.57	1.34134	0.081154	16.5284	2.29268e-61	1.66274e-59	ZWILCH	zwilch kinetochore protein [Source:HGNC Symbol;Acc:HGNC:25468]	protein_coding
ENSG00000224941	944.822	1.35032	0.0817158	16.5246	2.44213e-61	1.76467e-59	TCF19	transcription factor 19 [Source:HGNC Symbol;Acc:HGNC:11629]	protein_coding
ENSG00000163874	1037.6	-2.95756	0.179302	-16.4948	3.99595e-61	2.87694e-59	ZC3H12A	zinc finger CCCH-type containing 12A [Source:HGNC Symbol;Acc:HGNC:26259]	protein_coding
ENSG00000067225	63383.1	0.483992	0.0293757	16.4759	5.46455e-61	3.92003e-59	PKM	pyruvate kinase, muscle [Source:HGNC Symbol;Acc:HGNC:9021]	protein_coding
ENSG00000117450	11312.2	0.594776	0.0361287	16.4627	6.79971e-61	4.8602e-59	PRDX1	peroxiredoxin 1 [Source:HGNC Symbol;Acc:HGNC:9352]	protein_coding
ENSG00000115053	11926.2	0.815246	0.0495315	16.4592	7.21048e-61	5.13526e-59	NCL	nucleolin [Source:HGNC Symbol;Acc:HGNC:7667]	protein_coding
ENSG00000156804	517.066	-2.1843	0.132785	-16.45	8.39025e-61	5.95407e-59	FBXO32	F-box protein 32 [Source:HGNC Symbol;Acc:HGNC:16731]	protein_coding
ENSG00000170144	4461.36	0.863955	0.0525578	16.4382	1.01925e-60	7.2072e-59	HNRNPA3	heterogeneous nuclear ribonucleoprotein A3 [Source:HGNC Symbol;Acc:HGNC:24941]	protein_coding
ENSG00000178726	411.782	-2.27248	0.138549	-16.4019	1.85289e-60	1.30553e-58	THBD	thrombomodulin [Source:HGNC Symbol;Acc:HGNC:11784]	protein_coding
ENSG00000124249	903.977	-1.45555	0.0887514	-16.4003	1.90285e-60	1.33598e-58	KCNK15	potassium two pore domain channel subfamily K member 15 [Source:HGNC Symbol;Acc:HGNC:13814]	protein_coding
ENSG00000173918	178.14	-4.42829	0.270686	-16.3595	3.72018e-60	2.60268e-58	C1QTNF1	C1q and TNF related 1 [Source:HGNC Symbol;Acc:HGNC:14324]	protein_coding
ENSG00000175063	1313.79	1.81446	0.111017	16.344	4.80086e-60	3.34691e-58	UBE2C	ubiquitin conjugating enzyme E2 C [Source:HGNC Symbol;Acc:HGNC:15937]	protein_coding
ENSG00000117395	1465.73	1.36127	0.0833169	16.3385	5.25408e-60	3.65002e-58	EBNA1BP2	EBNA1 binding protein 2 [Source:HGNC Symbol;Acc:HGNC:15531]	protein_coding
ENSG00000104687	8772.44	0.679922	0.0416915	16.3084	8.60258e-60	5.95533e-58	GSR	glutathione-disulfide reductase [Source:HGNC Symbol;Acc:HGNC:4623]	protein_coding
ENSG00000136938	5633.43	0.896051	0.0550411	16.2797	1.37567e-59	9.49023e-58	ANP32B	acidic nuclear phosphoprotein 32 family member B [Source:HGNC Symbol;Acc:HGNC:16677]	protein_coding
ENSG00000117298	8372.52	-0.874918	0.0539593	-16.2144	3.98883e-59	2.74218e-57	ECE1	endothelin converting enzyme 1 [Source:HGNC Symbol;Acc:HGNC:3146]	protein_coding
ENSG00000103811	1771.47	-1.01508	0.0628954	-16.1392	1.35262e-58	9.26662e-57	CTSH	cathepsin H [Source:HGNC Symbol;Acc:HGNC:2535]	protein_coding
ENSG00000221978	3155.31	-1.19019	0.0746334	-15.9472	2.97876e-57	2.03367e-55	CCNL2	cyclin L2 [Source:HGNC Symbol;Acc:HGNC:20570]	protein_coding
ENSG00000035141	1440.76	1.10848	0.0697138	15.9004	6.29515e-57	4.28308e-55	FAM136A	family with sequence similarity 136 member A [Source:HGNC Symbol;Acc:HGNC:25911]	protein_coding
ENSG00000105202	3118.04	1.01747	0.0640652	15.8818	8.47477e-57	5.7463e-55	FBL	fibrillarin [Source:HGNC Symbol;Acc:HGNC:3599]	protein_coding
ENSG00000259207	1149.25	-1.3549	0.0854832	-15.8499	1.40793e-56	9.51388e-55	ITGB3	integrin subunit beta 3 [Source:HGNC Symbol;Acc:HGNC:6156]	protein_coding
ENSG00000107331	6188.19	-0.958793	0.0606409	-15.811	2.61313e-56	1.75978e-54	ABCA2	ATP binding cassette subfamily A member 2 [Source:HGNC Symbol;Acc:HGNC:32]	protein_coding
ENSG00000035499	511.94	1.69848	0.107449	15.8073	2.77194e-56	1.8604e-54	DEPDC1B	DEP domain containing 1B [Source:HGNC Symbol;Acc:HGNC:24902]	protein_coding
ENSG00000163468	10800.9	0.626533	0.0396618	15.7969	3.27005e-56	2.18729e-54	CCT3	chaperonin containing TCP1 subunit 3 [Source:HGNC Symbol;Acc:HGNC:1616]	protein_coding
ENSG00000167693	5464.95	-0.86852	0.0549846	-15.7957	3.3308e-56	2.22042e-54	NXN	nucleoredoxin [Source:HGNC Symbol;Acc:HGNC:18008]	protein_coding
ENSG00000112715	10651.7	-0.950028	0.0601456	-15.7955	3.34332e-56	2.22129e-54	VEGFA	vascular endothelial growth factor A [Source:HGNC Symbol;Acc:HGNC:12680]	protein_coding
ENSG00000182481	5439.41	1.48979	0.0943542	15.7893	3.68759e-56	2.44183e-54	KPNA2	karyopherin subunit alpha 2 [Source:HGNC Symbol;Acc:HGNC:6395]	protein_coding
ENSG00000109674	457.613	2.14994	0.136237	15.7809	4.21108e-56	2.77917e-54	NEIL3	nei like DNA glycosylase 3 [Source:HGNC Symbol;Acc:HGNC:24573]	protein_coding
ENSG00000146731	6999.98	0.958956	0.0608194	15.7673	5.22694e-56	3.43815e-54	CCT6A	chaperonin containing TCP1 subunit 6A [Source:HGNC Symbol;Acc:HGNC:1620]	protein_coding
ENSG00000151176	5192.06	-0.854533	0.0542396	-15.7548	6.36827e-56	4.17502e-54	PLBD2	phospholipase B domain containing 2 [Source:HGNC Symbol;Acc:HGNC:27283]	protein_coding
ENSG00000168878	280.446	-5.631	0.357808	-15.7375	8.36642e-56	5.46689e-54	SFTPB	surfactant protein B [Source:HGNC Symbol;Acc:HGNC:10801]	protein_coding
ENSG00000126602	3078.98	0.818138	0.0520593	15.7155	1.18423e-55	7.71269e-54	TRAP1	TNF receptor associated protein 1 [Source:HGNC Symbol;Acc:HGNC:16264]	protein_coding
ENSG00000273686	1469.23	-1.30884	0.0833705	-15.6991	1.53508e-55	9.96491e-54	B2M	beta-2-microglobulin [Source:HGNC Symbol;Acc:HGNC:914]	protein_coding
ENSG00000092621	3442.61	1.33634	0.0852329	15.6787	2.11687e-55	1.36967e-53	PHGDH	phosphoglycerate dehydrogenase [Source:HGNC Symbol;Acc:HGNC:8923]	protein_coding
ENSG00000160255	3599.11	-1.55827	0.0994667	-15.6663	2.57138e-55	1.65833e-53	ITGB2	integrin subunit beta 2 [Source:HGNC Symbol;Acc:HGNC:6155]	protein_coding
ENSG00000099250	5920.98	-0.822094	0.0525313	-15.6496	3.3434e-55	2.14922e-53	NRP1	neuropilin 1 [Source:HGNC Symbol;Acc:HGNC:8004]	protein_coding
ENSG00000183684	1229.53	1.2361	0.0790388	15.6392	3.93883e-55	2.52379e-53	ALYREF	Aly/REF export factor [Source:HGNC Symbol;Acc:HGNC:19071]	protein_coding
ENSG00000117984	11749.4	-1.05237	0.0673088	-15.635	4.20697e-55	2.68689e-53	CTSD	cathepsin D [Source:HGNC Symbol;Acc:HGNC:2529]	protein_coding
ENSG00000080824	38692.2	0.539558	0.0346627	15.566	1.23976e-54	7.89263e-53	HSP90AA1	heat shock protein 90 alpha family class A member 1 [Source:HGNC Symbol;Acc:HGNC:5253]	protein_coding
ENSG00000186815	5902.57	-1.74037	0.111836	-15.5618	1.3231e-54	8.39615e-53	TPCN1	two pore segment channel 1 [Source:HGNC Symbol;Acc:HGNC:18182]	protein_coding
ENSG00000106780	6329.17	-0.77538	0.0499305	-15.5292	2.20176e-54	1.39274e-52	MEGF9	multiple EGF like domains 9 [Source:HGNC Symbol;Acc:HGNC:3234]	protein_coding
ENSG00000146918	2262.73	1.32771	0.0857123	15.4903	4.03113e-54	2.54179e-52	NCAPG2	non-SMC condensin II complex subunit G2 [Source:HGNC Symbol;Acc:HGNC:21904]	protein_coding
ENSG00000275993	4879.44	-1.01187	0.0653437	-15.4853	4.35762e-54	2.73894e-52	CU639417.2		protein_coding
ENSG00000188549	1583.58	-1.21253	0.0784055	-15.4648	5.9927e-54	3.75473e-52	C15orf52	chromosome 15 open reading frame 52 [Source:HGNC Symbol;Acc:HGNC:33488]	protein_coding
ENSG00000179163	829.048	-1.4062	0.0909817	-15.4558	6.89125e-54	4.3041e-52	FUCA1	fucosidase, alpha-L- 1, tissue [Source:HGNC Symbol;Acc:HGNC:4006]	protein_coding
ENSG00000031698	2489.45	0.950892	0.0617037	15.4106	1.38876e-53	8.64659e-52	SARS	seryl-tRNA synthetase [Source:HGNC Symbol;Acc:HGNC:10537]	protein_coding
ENSG00000060982	4383.09	1.18839	0.0771195	15.4097	1.4092e-53	8.74632e-52	BCAT1	branched chain amino acid transaminase 1 [Source:HGNC Symbol;Acc:HGNC:976]	protein_coding
ENSG00000243678	5474	0.927329	0.0601796	15.4094	1.41621e-53	8.76235e-52	NME2	NME/NM23 nucleoside diphosphate kinase 2 [Source:HGNC Symbol;Acc:HGNC:7850]	protein_coding
ENSG00000124789	2673.1	0.986705	0.064147	15.3819	2.16363e-53	1.33451e-51	NUP153	nucleoporin 153 [Source:HGNC Symbol;Acc:HGNC:8062]	protein_coding
ENSG00000139354	640.978	1.60489	0.104504	15.3572	3.16734e-53	1.94752e-51	GAS2L3	growth arrest specific 2 like 3 [Source:HGNC Symbol;Acc:HGNC:27475]	protein_coding
ENSG00000271303	10615.8	0.597487	0.0389633	15.3346	4.48775e-53	2.75087e-51	SRXN1	sulfiredoxin 1 [Source:HGNC Symbol;Acc:HGNC:16132]	protein_coding
ENSG00000085840	397.791	1.88381	0.122927	15.3246	5.24006e-53	3.2021e-51	ORC1	origin recognition complex subunit 1 [Source:HGNC Symbol;Acc:HGNC:8487]	protein_coding
ENSG00000245532	15900.3	-2.22834	0.145502	-15.3149	6.08054e-53	3.70427e-51	NEAT1	nuclear paraspeckle assembly transcript 1 (non-protein coding) [Source:HGNC Symbol;Acc:HGNC:30815]	lincRNA
ENSG00000135476	1406.88	1.54456	0.10107	15.282	1.0078e-52	6.12069e-51	ESPL1	extra spindle pole bodies like 1, separase [Source:HGNC Symbol;Acc:HGNC:16856]	protein_coding
ENSG00000136628	7431.9	1.03228	0.0675795	15.2751	1.12035e-52	6.78342e-51	EPRS	glutamyl-prolyl-tRNA synthetase [Source:HGNC Symbol;Acc:HGNC:3418]	protein_coding
ENSG00000128016	3490.72	-1.07358	0.0702857	-15.2746	1.12935e-52	6.81705e-51	ZFP36	ZFP36 ring finger protein [Source:HGNC Symbol;Acc:HGNC:12862]	protein_coding
ENSG00000123473	803.781	1.50606	0.0987187	15.256	1.50112e-52	9.03361e-51	STIL	STIL, centriolar assembly protein [Source:HGNC Symbol;Acc:HGNC:10879]	protein_coding
ENSG00000198836	2991.59	1.03552	0.0683762	15.1445	8.23793e-52	4.94251e-50	OPA1	OPA1, mitochondrial dynamin like GTPase [Source:HGNC Symbol;Acc:HGNC:8140]	protein_coding
ENSG00000123136	1243.79	1.25152	0.0826748	15.1378	9.11659e-52	5.45315e-50	DDX39A	DExD-box helicase 39A [Source:HGNC Symbol;Acc:HGNC:17821]	protein_coding
ENSG00000076513	7666.15	-0.696044	0.0460222	-15.1241	1.12305e-51	6.69735e-50	ANKRD13A	ankyrin repeat domain 13A [Source:HGNC Symbol;Acc:HGNC:21268]	protein_coding
ENSG00000134779	7136.09	0.889136	0.058837	15.1119	1.35274e-51	8.04289e-50	TPGS2	tubulin polyglutamylase complex subunit 2 [Source:HGNC Symbol;Acc:HGNC:24561]	protein_coding
ENSG00000114346	4830.17	1.22694	0.0812369	15.1033	1.541e-51	9.13482e-50	ECT2	epithelial cell transforming 2 [Source:HGNC Symbol;Acc:HGNC:3155]	protein_coding
ENSG00000140379	217.96	-3.24564	0.215068	-15.0912	1.85023e-51	1.09351e-49	BCL2A1	BCL2 related protein A1 [Source:HGNC Symbol;Acc:HGNC:991]	protein_coding
ENSG00000027697	1159.17	-1.31089	0.0870324	-15.062	2.87765e-51	1.69567e-49	IFNGR1	interferon gamma receptor 1 [Source:HGNC Symbol;Acc:HGNC:5439]	protein_coding
ENSG00000077152	853.248	1.26321	0.0838985	15.0564	3.1357e-51	1.84225e-49	UBE2T	ubiquitin conjugating enzyme E2 T [Source:HGNC Symbol;Acc:HGNC:25009]	protein_coding
ENSG00000214655	2406.76	-1.17903	0.0783404	-15.0501	3.44622e-51	2.01869e-49	ZSWIM8	zinc finger SWIM-type containing 8 [Source:HGNC Symbol;Acc:HGNC:23528]	protein_coding
ENSG00000013810	2581.92	1.4347	0.0953968	15.0393	4.0586e-51	2.37039e-49	TACC3	transforming acidic coiled-coil containing protein 3 [Source:HGNC Symbol;Acc:HGNC:11524]	protein_coding
ENSG00000138071	9532.82	0.614012	0.040871	15.0232	5.17597e-51	3.01409e-49	ACTR2	ARP2 actin related protein 2 homolog [Source:HGNC Symbol;Acc:HGNC:169]	protein_coding
ENSG00000165410	6570.27	0.947454	0.0633894	14.9466	1.63969e-50	9.52029e-49	CFL2	cofilin 2 [Source:HGNC Symbol;Acc:HGNC:1875]	protein_coding
ENSG00000170606	4157.64	0.890187	0.0596145	14.9324	2.0285e-50	1.17433e-48	HSPA4	heat shock protein family A (Hsp70) member 4 [Source:HGNC Symbol;Acc:HGNC:5237]	protein_coding
ENSG00000165272	915.783	-1.37547	0.0924069	-14.8849	4.1282e-50	2.38292e-48	AQP3	aquaporin 3 (Gill blood group) [Source:HGNC Symbol;Acc:HGNC:636]	protein_coding
ENSG00000135316	4242.2	1.01457	0.0682633	14.8625	5.77121e-50	3.32163e-48	SYNCRIP	synaptotagmin binding cytoplasmic RNA interacting protein [Source:HGNC Symbol;Acc:HGNC:16918]	protein_coding
ENSG00000104824	5973.81	0.712389	0.047965	14.8523	6.72687e-50	3.86044e-48	HNRNPL	heterogeneous nuclear ribonucleoprotein L [Source:HGNC Symbol;Acc:HGNC:5045]	protein_coding
ENSG00000124466	519.356	-1.65746	0.11175	-14.8318	9.12448e-50	5.22126e-48	LYPD3	LY6/PLAUR domain containing 3 [Source:HGNC Symbol;Acc:HGNC:24880]	protein_coding
ENSG00000075702	971.734	1.63072	0.109953	14.8311	9.22517e-50	5.26367e-48	WDR62	WD repeat domain 62 [Source:HGNC Symbol;Acc:HGNC:24502]	protein_coding
ENSG00000158470	5140.94	-0.660287	0.0445666	-14.8157	1.15918e-49	6.595e-48	B4GALT5	beta-1,4-galactosyltransferase 5 [Source:HGNC Symbol;Acc:HGNC:928]	protein_coding
ENSG00000143321	12025.4	0.720127	0.0487091	14.7842	1.85108e-49	1.05013e-47	HDGF	heparin binding growth factor [Source:HGNC Symbol;Acc:HGNC:4856]	protein_coding
ENSG00000188229	7999.89	0.86058	0.0583502	14.7485	3.1439e-49	1.77846e-47	TUBB4B	tubulin beta 4B class IVb [Source:HGNC Symbol;Acc:HGNC:20771]	protein_coding
ENSG00000185480	409.966	1.97906	0.134248	14.7418	3.47462e-49	1.95994e-47	PARPBP	PARP1 binding protein [Source:HGNC Symbol;Acc:HGNC:26074]	protein_coding
ENSG00000168461	14146.7	-0.808589	0.0548752	-14.7351	3.83855e-49	2.15908e-47	RAB31	RAB31, member RAS oncogene family [Source:HGNC Symbol;Acc:HGNC:9771]	protein_coding
ENSG00000204197	1274.66	1.59135	0.108133	14.7166	5.043e-49	2.82851e-47	KIFC1	kinesin family member C1 [Source:HGNC Symbol;Acc:HGNC:6389]	protein_coding
ENSG00000232126	3093.65	-1.51721	0.10325	-14.6946	6.98607e-49	3.90727e-47	HLA-B	major histocompatibility complex, class I, B [Source:HGNC Symbol;Acc:HGNC:4932]	protein_coding
ENSG00000277791	2416.1	0.799396	0.0544485	14.6817	8.44401e-49	4.70938e-47	PSMB3	proteasome subunit beta 3 [Source:HGNC Symbol;Acc:HGNC:9540]	protein_coding
ENSG00000173482	2494.09	-1.10461	0.0753521	-14.6593	1.17525e-48	6.53617e-47	PTPRM	protein tyrosine phosphatase, receptor type M [Source:HGNC Symbol;Acc:HGNC:9675]	protein_coding
ENSG00000150938	17929.4	-0.751059	0.0512385	-14.6581	1.1959e-48	6.63238e-47	CRIM1	cysteine rich transmembrane BMP regulator 1 [Source:HGNC Symbol;Acc:HGNC:2359]	protein_coding
ENSG00000156802	3243.2	1.09716	0.0748662	14.655	1.25136e-48	6.92055e-47	ATAD2	ATPase family, AAA domain containing 2 [Source:HGNC Symbol;Acc:HGNC:30123]	protein_coding
ENSG00000033100	1639.47	-1.01854	0.069708	-14.6114	2.37422e-48	1.30939e-46	CHPF2	chondroitin polymerizing factor 2 [Source:HGNC Symbol;Acc:HGNC:29270]	protein_coding
ENSG00000169607	892.164	2.26022	0.154953	14.5865	3.42512e-48	1.88372e-46	CKAP2L	cytoskeleton associated protein 2 like [Source:HGNC Symbol;Acc:HGNC:26877]	protein_coding
ENSG00000153044	515.728	1.82998	0.125515	14.5798	3.77514e-48	2.07047e-46	CENPH	centromere protein H [Source:HGNC Symbol;Acc:HGNC:17268]	protein_coding
ENSG00000162063	901.304	1.28059	0.0879501	14.5604	5.01675e-48	2.74383e-46	CCNF	cyclin F [Source:HGNC Symbol;Acc:HGNC:1591]	protein_coding
ENSG00000134824	9634.64	0.780958	0.0536962	14.544	6.37405e-48	3.47658e-46	FADS2	fatty acid desaturase 2 [Source:HGNC Symbol;Acc:HGNC:3575]	protein_coding
ENSG00000149289	1564.91	-1.34437	0.0926692	-14.5072	1.09079e-47	5.93312e-46	ZC3H12C	zinc finger CCCH-type containing 12C [Source:HGNC Symbol;Acc:HGNC:29362]	protein_coding
ENSG00000123374	2221.34	0.963255	0.0664173	14.5031	1.1586e-47	6.28471e-46	CDK2	cyclin dependent kinase 2 [Source:HGNC Symbol;Acc:HGNC:1771]	protein_coding
ENSG00000096746	3102.71	0.977574	0.0674513	14.493	1.34087e-47	7.25353e-46	HNRNPH3	heterogeneous nuclear ribonucleoprotein H3 [Source:HGNC Symbol;Acc:HGNC:5043]	protein_coding
ENSG00000146648	9783.25	-0.966078	0.0667111	-14.4815	1.58541e-47	8.55302e-46	EGFR	epidermal growth factor receptor [Source:HGNC Symbol;Acc:HGNC:3236]	protein_coding
ENSG00000100767	1159.39	-1.86873	0.129071	-14.4783	1.66181e-47	8.94083e-46	PAPLN	papilin, proteoglycan like sulfated glycoprotein [Source:HGNC Symbol;Acc:HGNC:19262]	protein_coding
ENSG00000159131	3342.74	0.715541	0.0494664	14.4652	2.01057e-47	1.07879e-45	GART	phosphoribosylglycinamide formyltransferase, phosphoribosylglycinamide synthetase, phosphoribosylaminoimidazole synthetase [Source:HGNC Symbol;Acc:HGNC:4163]	protein_coding
ENSG00000139182	1662.1	-1.28609	0.08901	-14.4489	2.54887e-47	1.36392e-45	CLSTN3	calsyntenin 3 [Source:HGNC Symbol;Acc:HGNC:18371]	protein_coding
ENSG00000164163	4895.97	1.07915	0.0747269	14.4413	2.84554e-47	1.51857e-45	ABCE1	ATP binding cassette subfamily E member 1 [Source:HGNC Symbol;Acc:HGNC:69]	protein_coding
ENSG00000121152	499.623	2.03229	0.140748	14.4392	2.93242e-47	1.56073e-45	NCAPH	non-SMC condensin I complex subunit H [Source:HGNC Symbol;Acc:HGNC:1112]	protein_coding
ENSG00000012048	1182.25	1.73123	0.119928	14.4356	3.0881e-47	1.63917e-45	BRCA1	BRCA1, DNA repair associated [Source:HGNC Symbol;Acc:HGNC:1100]	protein_coding
ENSG00000171603	8607.28	-0.59913	0.0415141	-14.432	3.25592e-47	1.72363e-45	CLSTN1	calsyntenin 1 [Source:HGNC Symbol;Acc:HGNC:17447]	protein_coding
ENSG00000112796	580.725	-1.49368	0.10365	-14.4108	4.42866e-47	2.33821e-45	ENPP5	ectonucleotide pyrophosphatase/phosphodiesterase 5 (putative) [Source:HGNC Symbol;Acc:HGNC:13717]	protein_coding
ENSG00000102317	3394.78	0.794749	0.0551741	14.4044	4.85497e-47	2.55648e-45	RBM3	RNA binding motif (RNP1, RRM) protein 3 [Source:HGNC Symbol;Acc:HGNC:9900]	protein_coding
ENSG00000120053	1527.75	1.1437	0.0795036	14.3855	6.38339e-47	3.35238e-45	GOT1	glutamic-oxaloacetic transaminase 1 [Source:HGNC Symbol;Acc:HGNC:4432]	protein_coding
ENSG00000124207	4140.17	0.916139	0.0637797	14.3641	8.6923e-47	4.55288e-45	CSE1L	chromosome segregation 1 like [Source:HGNC Symbol;Acc:HGNC:2431]	protein_coding
ENSG00000168496	1869.69	0.883551	0.0616077	14.3416	1.20312e-46	6.28511e-45	FEN1	flap structure-specific endonuclease 1 [Source:HGNC Symbol;Acc:HGNC:3650]	protein_coding
ENSG00000168487	3074.24	-0.946931	0.066052	-14.3361	1.30092e-46	6.77813e-45	BMP1	bone morphogenetic protein 1 [Source:HGNC Symbol;Acc:HGNC:1067]	protein_coding
ENSG00000158106	946.343	-1.79454	0.1254	-14.3105	1.88035e-46	9.77141e-45	RHPN1	rhophilin Rho GTPase binding protein 1 [Source:HGNC Symbol;Acc:HGNC:19973]	protein_coding
ENSG00000102996	1655.49	-1.40166	0.0981196	-14.2852	2.70726e-46	1.40317e-44	MMP15	matrix metallopeptidase 15 [Source:HGNC Symbol;Acc:HGNC:7161]	protein_coding
ENSG00000126247	8567.59	0.61026	0.0427365	14.2796	2.93256e-46	1.51597e-44	CAPNS1	calpain small subunit 1 [Source:HGNC Symbol;Acc:HGNC:1481]	protein_coding
ENSG00000067167	19274.7	-0.779273	0.0545963	-14.2734	3.20675e-46	1.6534e-44	TRAM1	translocation associated membrane protein 1 [Source:HGNC Symbol;Acc:HGNC:20568]	protein_coding
ENSG00000113368	1711.76	1.63784	0.11487	14.2581	3.98937e-46	2.05157e-44	LMNB1	lamin B1 [Source:HGNC Symbol;Acc:HGNC:6637]	protein_coding
ENSG00000049239	3260.9	-0.767617	0.0539137	-14.2379	5.33232e-46	2.73509e-44	H6PD	hexose-6-phosphate dehydrogenase/glucose 1-dehydrogenase [Source:HGNC Symbol;Acc:HGNC:4795]	protein_coding
ENSG00000163535	757.281	1.40744	0.0988588	14.2369	5.41061e-46	2.76808e-44	SGO2	shugoshin 2 [Source:HGNC Symbol;Acc:HGNC:30812]	protein_coding
ENSG00000196550	785.421	2.15345	0.151337	14.2295	6.01361e-46	3.06864e-44	FAM72A	family with sequence similarity 72 member A [Source:HGNC Symbol;Acc:HGNC:24044]	protein_coding
ENSG00000145220	833.884	1.23355	0.0867278	14.2233	6.56957e-46	3.34373e-44	LYAR	Ly1 antibody reactive [Source:HGNC Symbol;Acc:HGNC:26021]	protein_coding
ENSG00000075239	1672.92	1.05177	0.0739578	14.2212	6.76767e-46	3.43572e-44	ACAT1	acetyl-CoA acetyltransferase 1 [Source:HGNC Symbol;Acc:HGNC:93]	protein_coding
ENSG00000213949	471.627	-2.43441	0.171231	-14.2171	7.17372e-46	3.63254e-44	ITGA1	integrin subunit alpha 1 [Source:HGNC Symbol;Acc:HGNC:6134]	protein_coding
ENSG00000241468	1987.23	0.821462	0.0581185	14.1343	2.33578e-45	1.17975e-43	ATP5J2	ATP synthase, H+ transporting, mitochondrial Fo complex subunit F2 [Source:HGNC Symbol;Acc:HGNC:848]	protein_coding
ENSG00000116560	5233.09	0.599135	0.0424397	14.1173	2.97007e-45	1.49629e-43	SFPQ	splicing factor proline and glutamine rich [Source:HGNC Symbol;Acc:HGNC:10774]	protein_coding
ENSG00000125848	256.63	-2.85517	0.202265	-14.116	3.02721e-45	1.52121e-43	FLRT3	fibronectin leucine rich transmembrane protein 3 [Source:HGNC Symbol;Acc:HGNC:3762]	protein_coding
ENSG00000101412	1130.03	1.11016	0.0786503	14.1152	3.06341e-45	1.53551e-43	E2F1	E2F transcription factor 1 [Source:HGNC Symbol;Acc:HGNC:3113]	protein_coding
ENSG00000001630	3690.18	1.02961	0.0729769	14.1087	3.35649e-45	1.67816e-43	CYP51A1	cytochrome P450 family 51 subfamily A member 1 [Source:HGNC Symbol;Acc:HGNC:2649]	protein_coding
ENSG00000159199	1464.96	1.05122	0.0745182	14.1068	3.44667e-45	1.71891e-43	ATP5G1	ATP synthase, H+ transporting, mitochondrial Fo complex subunit C1 (subunit 9) [Source:HGNC Symbol;Acc:HGNC:841]	protein_coding
ENSG00000119403	1836.51	1.14527	0.0812244	14.1001	3.7912e-45	1.88598e-43	PHF19	PHD finger protein 19 [Source:HGNC Symbol;Acc:HGNC:24566]	protein_coding
ENSG00000071626	2791.57	0.744578	0.0529813	14.0536	7.32288e-45	3.63373e-43	DAZAP1	DAZ associated protein 1 [Source:HGNC Symbol;Acc:HGNC:2683]	protein_coding
ENSG00000135451	1053.58	2.29631	0.163563	14.0393	8.95694e-45	4.43346e-43	TROAP	trophinin associated protein [Source:HGNC Symbol;Acc:HGNC:12327]	protein_coding
ENSG00000129810	297.575	2.31538	0.164935	14.0382	9.10288e-45	4.49446e-43	SGO1	shugoshin 1 [Source:HGNC Symbol;Acc:HGNC:25088]	protein_coding
ENSG00000142156	4101.98	-1.30784	0.0931647	-14.0379	9.13665e-45	4.49991e-43	COL6A1	collagen type VI alpha 1 chain [Source:HGNC Symbol;Acc:HGNC:2211]	protein_coding
ENSG00000140534	486.93	1.65126	0.117767	14.0214	1.15283e-44	5.66374e-43	TICRR	TOPBP1 interacting checkpoint and replication regulator [Source:HGNC Symbol;Acc:HGNC:28704]	protein_coding
ENSG00000110719	2070.22	-1.33631	0.095351	-14.0147	1.26799e-44	6.21412e-43	TCIRG1	T-cell immune regulator 1, ATPase H+ transporting V0 subunit a3 [Source:HGNC Symbol;Acc:HGNC:11647]	protein_coding
ENSG00000105011	1282.42	1.44219	0.103349	13.9546	2.94909e-44	1.4417e-42	ASF1B	anti-silencing function 1B histone chaperone [Source:HGNC Symbol;Acc:HGNC:20996]	protein_coding
ENSG00000141756	1161.67	-1.05687	0.0757442	-13.9531	3.01243e-44	1.46904e-42	FKBP10	FK506 binding protein 10 [Source:HGNC Symbol;Acc:HGNC:18169]	protein_coding
ENSG00000169242	804.702	-1.20318	0.0862698	-13.9467	3.29477e-44	1.60278e-42	EFNA1	ephrin A1 [Source:HGNC Symbol;Acc:HGNC:3221]	protein_coding
ENSG00000099783	3963.54	0.96378	0.069149	13.9377	3.73588e-44	1.81291e-42	HNRNPM	heterogeneous nuclear ribonucleoprotein M [Source:HGNC Symbol;Acc:HGNC:5046]	protein_coding
ENSG00000128262	361.993	-2.30538	0.165502	-13.9297	4.1828e-44	2.02482e-42	POM121L9P	POM121 transmembrane nucleoporin like 9, pseudogene [Source:HGNC Symbol;Acc:HGNC:30080]	transcribed_unprocessed_pseudogene
ENSG00000215522	1711.86	-1.33576	0.0959733	-13.918	4.92171e-44	2.37671e-42	DDR1	discoidin domain receptor tyrosine kinase 1 [Source:HGNC Symbol;Acc:HGNC:2730]	protein_coding
ENSG00000084754	7551.77	0.659273	0.0473941	13.9104	5.47345e-44	2.63671e-42	HADHA	hydroxyacyl-CoA dehydrogenase/3-ketoacyl-CoA thiolase/enoyl-CoA hydratase (trifunctional protein), alpha subunit [Source:HGNC Symbol;Acc:HGNC:4801]	protein_coding
ENSG00000065427	4273.1	0.775891	0.0558152	13.9011	6.24075e-44	2.99904e-42	KARS	lysyl-tRNA synthetase [Source:HGNC Symbol;Acc:HGNC:6215]	protein_coding
ENSG00000196396	5949.06	-0.682366	0.0491196	-13.8919	7.08964e-44	3.39874e-42	PTPN1	protein tyrosine phosphatase, non-receptor type 1 [Source:HGNC Symbol;Acc:HGNC:9642]	protein_coding
ENSG00000164938	652.574	-1.45153	0.104548	-13.8839	7.93473e-44	3.79468e-42	TP53INP1	tumor protein p53 inducible nuclear protein 1 [Source:HGNC Symbol;Acc:HGNC:18022]	protein_coding
ENSG00000154839	374.273	1.88101	0.135592	13.8726	9.28939e-44	4.43182e-42	SKA1	spindle and kinetochore associated complex subunit 1 [Source:HGNC Symbol;Acc:HGNC:28109]	protein_coding
ENSG00000196547	2589.08	-0.869511	0.0626827	-13.8716	9.41091e-44	4.479e-42	MAN2A2	mannosidase alpha class 2A member 2 [Source:HGNC Symbol;Acc:HGNC:6825]	protein_coding
ENSG00000108551	238.307	-2.46436	0.177726	-13.866	1.01727e-43	4.82996e-42	RASD1	ras related dexamethasone induced 1 [Source:HGNC Symbol;Acc:HGNC:15828]	protein_coding
ENSG00000157227	3658.61	-1.15488	0.0833088	-13.8626	1.0668e-43	5.05303e-42	MMP14	matrix metallopeptidase 14 [Source:HGNC Symbol;Acc:HGNC:7160]	protein_coding
ENSG00000241534	2163.27	-8.08508	0.583363	-13.8594	1.11559e-43	5.27151e-42	CFB	complement factor B [Source:HGNC Symbol;Acc:HGNC:1037]	protein_coding
ENSG00000143575	2121.4	0.790574	0.0570929	13.8472	1.32352e-43	6.23915e-42	HAX1	HCLS1 associated protein X-1 [Source:HGNC Symbol;Acc:HGNC:16915]	protein_coding
ENSG00000138668	4413.23	0.843708	0.0609354	13.8459	1.34619e-43	6.33092e-42	HNRNPD	heterogeneous nuclear ribonucleoprotein D [Source:HGNC Symbol;Acc:HGNC:5036]	protein_coding
ENSG00000213614	4101.68	-0.649592	0.0469746	-13.8286	1.71399e-43	8.04155e-42	HEXA	hexosaminidase subunit alpha [Source:HGNC Symbol;Acc:HGNC:4878]	protein_coding
ENSG00000110046	1949.62	-1.19031	0.0861197	-13.8216	1.88882e-43	8.84083e-42	ATG2A	autophagy related 2A [Source:HGNC Symbol;Acc:HGNC:29028]	protein_coding
ENSG00000196873	948.295	1.21236	0.0882206	13.7424	5.66067e-43	2.64329e-41	CBWD3	COBW domain containing 3 [Source:HGNC Symbol;Acc:HGNC:18519]	protein_coding
ENSG00000124491	181.732	-5.00938	0.3646	-13.7394	5.89726e-43	2.74729e-41	F13A1	coagulation factor XIII A chain [Source:HGNC Symbol;Acc:HGNC:3531]	protein_coding
ENSG00000150687	13898.1	-0.499448	0.0365095	-13.68	1.3378e-42	6.21765e-41	PRSS23	protease, serine 23 [Source:HGNC Symbol;Acc:HGNC:14370]	protein_coding
ENSG00000133119	626.166	1.44076	0.105369	13.6734	1.46365e-42	6.78661e-41	RFC3	replication factor C subunit 3 [Source:HGNC Symbol;Acc:HGNC:9971]	protein_coding
ENSG00000139684	1767.01	0.892073	0.0652856	13.6642	1.6623e-42	7.68971e-41	ESD	esterase D [Source:HGNC Symbol;Acc:HGNC:3465]	protein_coding
ENSG00000122870	1764.81	-1.07926	0.0790259	-13.657	1.83263e-42	8.45787e-41	BICC1	BicC family RNA binding protein 1 [Source:HGNC Symbol;Acc:HGNC:19351]	protein_coding
ENSG00000008517	707.596	-1.61959	0.118652	-13.6498	2.02314e-42	9.31537e-41	IL32	interleukin 32 [Source:HGNC Symbol;Acc:HGNC:16830]	protein_coding
ENSG00000117632	5532.16	0.852138	0.0624702	13.6407	2.29321e-42	1.05344e-40	STMN1	stathmin 1 [Source:HGNC Symbol;Acc:HGNC:6510]	protein_coding
ENSG00000166920	1468.46	-0.906961	0.0665084	-13.6368	2.42008e-42	1.10915e-40	C15orf48	chromosome 15 open reading frame 48 [Source:HGNC Symbol;Acc:HGNC:29898]	protein_coding
ENSG00000105223	5700.22	-1.02708	0.0753245	-13.6354	2.46659e-42	1.12785e-40	PLD3	phospholipase D family member 3 [Source:HGNC Symbol;Acc:HGNC:17158]	protein_coding
ENSG00000136811	1480.85	1.00645	0.0738362	13.6309	2.62276e-42	1.1965e-40	ODF2	outer dense fiber of sperm tails 2 [Source:HGNC Symbol;Acc:HGNC:8114]	protein_coding
ENSG00000164171	1991.96	-1.67107	0.122597	-13.6306	2.63479e-42	1.19922e-40	ITGA2	integrin subunit alpha 2 [Source:HGNC Symbol;Acc:HGNC:6137]	protein_coding
ENSG00000140464	1594.79	-1.03845	0.0762251	-13.6235	2.90503e-42	1.31919e-40	PML	promyelocytic leukemia [Source:HGNC Symbol;Acc:HGNC:9113]	protein_coding
ENSG00000104549	2615.46	1.30147	0.0956952	13.6002	3.99556e-42	1.81026e-40	SQLE	squalene epoxidase [Source:HGNC Symbol;Acc:HGNC:11279]	protein_coding
ENSG00000166803	405.157	2.08529	0.153414	13.5926	4.43085e-42	2.00289e-40	PCLAF	PCNA clamp associated factor [Source:HGNC Symbol;Acc:HGNC:28961]	protein_coding
ENSG00000115738	336.045	2.30566	0.169698	13.5868	4.79351e-42	2.16188e-40	ID2	inhibitor of DNA binding 2, HLH protein [Source:HGNC Symbol;Acc:HGNC:5361]	protein_coding
ENSG00000140450	318.552	-2.01553	0.148615	-13.562	6.72433e-42	3.0258e-40	ARRDC4	arrestin domain containing 4 [Source:HGNC Symbol;Acc:HGNC:28087]	protein_coding
ENSG00000067704	6021.28	0.884461	0.065255	13.5539	7.50978e-42	3.37157e-40	IARS2	isoleucyl-tRNA synthetase 2, mitochondrial [Source:HGNC Symbol;Acc:HGNC:29685]	protein_coding
ENSG00000189339	2703.45	-0.719745	0.0531262	-13.5478	8.16092e-42	3.65561e-40	SLC35E2B	solute carrier family 35 member E2B [Source:HGNC Symbol;Acc:HGNC:33941]	protein_coding
ENSG00000158747	1158.24	-1.11497	0.0824003	-13.5312	1.02343e-41	4.57403e-40	NBL1	neuroblastoma 1, DAN family BMP antagonist [Source:HGNC Symbol;Acc:HGNC:7650]	protein_coding
ENSG00000179750	445.296	1.7331	0.128182	13.5207	1.18121e-41	5.26731e-40	APOBEC3B	apolipoprotein B mRNA editing enzyme catalytic subunit 3B [Source:HGNC Symbol;Acc:HGNC:17352]	protein_coding
ENSG00000119326	3841.63	0.781656	0.0578801	13.5047	1.46626e-41	6.52371e-40	CTNNAL1	catenin alpha like 1 [Source:HGNC Symbol;Acc:HGNC:2512]	protein_coding
ENSG00000162407	2705.66	-1.38094	0.102282	-13.5013	1.53618e-41	6.81946e-40	PLPP3	phospholipid phosphatase 3 [Source:HGNC Symbol;Acc:HGNC:9229]	protein_coding
ENSG00000188064	2676.2	-1.12925	0.0836762	-13.4955	1.6624e-41	7.36328e-40	WNT7B	Wnt family member 7B [Source:HGNC Symbol;Acc:HGNC:12787]	protein_coding
ENSG00000168003	3589.16	0.939534	0.0697011	13.4795	2.06562e-41	9.12883e-40	SLC3A2	solute carrier family 3 member 2 [Source:HGNC Symbol;Acc:HGNC:11026]	protein_coding
ENSG00000072501	3111.29	1.07942	0.0802144	13.4566	2.81469e-41	1.24116e-39	SMC1A	structural maintenance of chromosomes 1A [Source:HGNC Symbol;Acc:HGNC:11111]	protein_coding
ENSG00000178035	3165.3	0.690845	0.0514627	13.4242	4.36264e-41	1.91947e-39	IMPDH2	inosine monophosphate dehydrogenase 2 [Source:HGNC Symbol;Acc:HGNC:6053]	protein_coding
ENSG00000270882	1391.6	-2.2646	0.168706	-13.4234	4.41235e-41	1.93703e-39	HIST2H4A	histone cluster 2 H4 family member a [Source:HGNC Symbol;Acc:HGNC:4794]	protein_coding
ENSG00000139428	830.747	1.24174	0.0925801	13.4126	5.10498e-41	2.23614e-39	MMAB	methylmalonic aciduria (cobalamin deficiency) cblB type [Source:HGNC Symbol;Acc:HGNC:19331]	protein_coding
ENSG00000142731	714.266	1.69977	0.126783	13.407	5.50236e-41	2.40489e-39	PLK4	polo like kinase 4 [Source:HGNC Symbol;Acc:HGNC:11397]	protein_coding
ENSG00000164134	1800.26	1.24245	0.0929021	13.3738	8.60535e-41	3.7528e-39	NAA15	N(alpha)-acetyltransferase 15, NatA auxiliary subunit [Source:HGNC Symbol;Acc:HGNC:30782]	protein_coding
ENSG00000131462	3261.32	0.744842	0.0557116	13.3696	9.10234e-41	3.96082e-39	TUBG1	tubulin gamma 1 [Source:HGNC Symbol;Acc:HGNC:12417]	protein_coding
ENSG00000162636	712.039	1.26607	0.0949969	13.3275	1.60169e-40	6.95437e-39	FAM102B	family with sequence similarity 102 member B [Source:HGNC Symbol;Acc:HGNC:27637]	protein_coding
ENSG00000148773	7258.68	1.92441	0.14461	13.3076	2.0914e-40	9.06074e-39	MKI67	marker of proliferation Ki-67 [Source:HGNC Symbol;Acc:HGNC:7107]	protein_coding
ENSG00000040275	667.909	1.51512	0.113909	13.3012	2.27778e-40	9.84669e-39	SPDL1	spindle apparatus coiled-coil protein 1 [Source:HGNC Symbol;Acc:HGNC:26010]	protein_coding
ENSG00000149925	31533.7	0.620758	0.0467046	13.2911	2.60569e-40	1.12397e-38	ALDOA	aldolase, fructose-bisphosphate A [Source:HGNC Symbol;Acc:HGNC:414]	protein_coding
ENSG00000101928	665.073	-1.28909	0.0971134	-13.274	3.27442e-40	1.40935e-38	MOSPD1	motile sperm domain containing 1 [Source:HGNC Symbol;Acc:HGNC:25235]	protein_coding
ENSG00000139734	679.358	1.55565	0.117223	13.2709	3.41663e-40	1.46737e-38	DIAPH3	diaphanous related formin 3 [Source:HGNC Symbol;Acc:HGNC:15480]	protein_coding
ENSG00000152620	1104.91	1.07727	0.0812672	13.2558	4.17368e-40	1.78863e-38	NADK2	NAD kinase 2, mitochondrial [Source:HGNC Symbol;Acc:HGNC:26404]	protein_coding
ENSG00000221890	697.8	-1.24641	0.0941409	-13.2398	5.16682e-40	2.20946e-38	NPTXR	neuronal pentraxin receptor [Source:HGNC Symbol;Acc:HGNC:7954]	protein_coding
ENSG00000163346	3302.19	-1.13375	0.0856407	-13.2384	5.26304e-40	2.24575e-38	PBXIP1	PBX homeobox interacting protein 1 [Source:HGNC Symbol;Acc:HGNC:21199]	protein_coding
ENSG00000215252	2254.18	-1.48103	0.111898	-13.2356	5.46579e-40	2.32725e-38	GOLGA8B	golgin A8 family member B [Source:HGNC Symbol;Acc:HGNC:31973]	protein_coding
ENSG00000103342	4086.9	0.699075	0.0529469	13.2033	8.39551e-40	3.56701e-38	GSPT1	G1 to S phase transition 1 [Source:HGNC Symbol;Acc:HGNC:4621]	protein_coding
ENSG00000173334	1314.67	-1.30781	0.0991172	-13.1946	9.42218e-40	3.99464e-38	TRIB1	tribbles pseudokinase 1 [Source:HGNC Symbol;Acc:HGNC:16891]	protein_coding
ENSG00000171812	381.687	-1.78619	0.135375	-13.1943	9.46034e-40	4.00225e-38	COL8A2	collagen type VIII alpha 2 chain [Source:HGNC Symbol;Acc:HGNC:2216]	protein_coding
ENSG00000114200	7304.87	-0.81462	0.061809	-13.1796	1.14935e-39	4.85202e-38	BCHE	butyrylcholinesterase [Source:HGNC Symbol;Acc:HGNC:983]	protein_coding
ENSG00000145623	28512.7	-0.718147	0.0544939	-13.1785	1.16719e-39	4.91687e-38	OSMR	oncostatin M receptor [Source:HGNC Symbol;Acc:HGNC:8507]	protein_coding
ENSG00000234964	479.387	1.64167	0.124635	13.1718	1.27527e-39	5.36073e-38	FABP5P7	fatty acid binding protein 5 pseudogene 7 [Source:HGNC Symbol;Acc:HGNC:31070]	processed_pseudogene
ENSG00000166986	6707.49	0.887128	0.0674857	13.1454	1.80768e-39	7.58267e-38	MARS	methionyl-tRNA synthetase [Source:HGNC Symbol;Acc:HGNC:6898]	protein_coding
ENSG00000116120	1336.23	1.08985	0.0829088	13.1452	1.8142e-39	7.59394e-38	FARSB	phenylalanyl-tRNA synthetase beta subunit [Source:HGNC Symbol;Acc:HGNC:17800]	protein_coding
ENSG00000118503	1798.53	-2.22337	0.16916	-13.1436	1.85274e-39	7.73889e-38	TNFAIP3	TNF alpha induced protein 3 [Source:HGNC Symbol;Acc:HGNC:11896]	protein_coding
ENSG00000100522	1932.62	1.27824	0.0972568	13.1429	1.86919e-39	7.79118e-38	GNPNAT1	glucosamine-phosphate N-acetyltransferase 1 [Source:HGNC Symbol;Acc:HGNC:19980]	protein_coding
ENSG00000142192	48046.3	-0.7099	0.0540374	-13.1372	2.01513e-39	8.38186e-38	APP	amyloid beta precursor protein [Source:HGNC Symbol;Acc:HGNC:620]	protein_coding
ENSG00000123989	1673.8	-1.57991	0.120274	-13.1359	2.0506e-39	8.51148e-38	CHPF	chondroitin polymerizing factor [Source:HGNC Symbol;Acc:HGNC:24291]	protein_coding
ENSG00000092140	2523.47	1.23935	0.0943718	13.1327	2.14032e-39	8.8653e-38	G2E3	G2/M-phase specific E3 ubiquitin protein ligase [Source:HGNC Symbol;Acc:HGNC:20338]	protein_coding
ENSG00000089280	3290.83	1.02639	0.0782851	13.1109	2.85186e-39	1.17879e-37	FUS	FUS RNA binding protein [Source:HGNC Symbol;Acc:HGNC:4010]	protein_coding
ENSG00000147874	1677.95	1.13298	0.086483	13.1006	3.266e-39	1.34716e-37	HAUS6	HAUS augmin like complex subunit 6 [Source:HGNC Symbol;Acc:HGNC:25948]	protein_coding
ENSG00000164442	7667.06	-1.05557	0.0806171	-13.0937	3.57981e-39	1.47353e-37	CITED2	Cbp/p300 interacting transactivator with Glu/Asp rich carboxy-terminal domain 2 [Source:HGNC Symbol;Acc:HGNC:1987]	protein_coding
ENSG00000213390	1025.45	1.90016	0.145228	13.084	4.06588e-39	1.67013e-37	ARHGAP19	Rho GTPase activating protein 19 [Source:HGNC Symbol;Acc:HGNC:23724]	protein_coding
ENSG00000133639	1885.24	-0.833873	0.0637382	-13.0828	4.13025e-39	1.69306e-37	BTG1	BTG anti-proliferation factor 1 [Source:HGNC Symbol;Acc:HGNC:1130]	protein_coding
ENSG00000111602	2203.29	0.890209	0.0680698	13.0779	4.4055e-39	1.80216e-37	TIMELESS	timeless circadian clock [Source:HGNC Symbol;Acc:HGNC:11813]	protein_coding
ENSG00000184992	2077.21	0.93277	0.0713259	13.0776	4.42341e-39	1.80575e-37	BRI3BP	BRI3 binding protein [Source:HGNC Symbol;Acc:HGNC:14251]	protein_coding
ENSG00000112029	456.154	1.58781	0.121522	13.066	5.15003e-39	2.09806e-37	FBXO5	F-box protein 5 [Source:HGNC Symbol;Acc:HGNC:13584]	protein_coding
ENSG00000124107	271.646	-1.96356	0.150433	-13.0527	6.13441e-39	2.49395e-37	SLPI	secretory leukocyte peptidase inhibitor [Source:HGNC Symbol;Acc:HGNC:11092]	protein_coding
ENSG00000111725	1062.28	-1.03904	0.0796122	-13.0512	6.25157e-39	2.53637e-37	PRKAB1	protein kinase AMP-activated non-catalytic subunit beta 1 [Source:HGNC Symbol;Acc:HGNC:9378]	protein_coding
ENSG00000109472	899.014	-1.21012	0.092872	-13.03	8.26223e-39	3.34527e-37	CPE	carboxypeptidase E [Source:HGNC Symbol;Acc:HGNC:2303]	protein_coding
ENSG00000170312	2369.34	2.19194	0.168341	13.0208	9.31353e-39	3.76323e-37	CDK1	cyclin dependent kinase 1 [Source:HGNC Symbol;Acc:HGNC:1722]	protein_coding
ENSG00000149485	11707.2	0.773403	0.0594467	13.01	1.07321e-38	4.32758e-37	FADS1	fatty acid desaturase 1 [Source:HGNC Symbol;Acc:HGNC:3574]	protein_coding
ENSG00000147155	1209.49	1.02732	0.079031	12.9989	1.24099e-38	4.994e-37	EBP	emopamil binding protein (sterol isomerase) [Source:HGNC Symbol;Acc:HGNC:3133]	protein_coding
ENSG00000198554	1672.14	1.05174	0.0809117	12.9986	1.2461e-38	5.00438e-37	WDHD1	WD repeat and HMG-box DNA binding protein 1 [Source:HGNC Symbol;Acc:HGNC:23170]	protein_coding
ENSG00000106682	8246.4	0.502892	0.0386995	12.9948	1.30935e-38	5.24774e-37	EIF4H	eukaryotic translation initiation factor 4H [Source:HGNC Symbol;Acc:HGNC:12741]	protein_coding
ENSG00000064601	9047.2	-1.01823	0.0784144	-12.9853	1.48329e-38	5.93286e-37	CTSA	cathepsin A [Source:HGNC Symbol;Acc:HGNC:9251]	protein_coding
ENSG00000100100	160.13	-3.02319	0.232866	-12.9825	1.53698e-38	6.13523e-37	PIK3IP1	phosphoinositide-3-kinase interacting protein 1 [Source:HGNC Symbol;Acc:HGNC:24942]	protein_coding
ENSG00000142230	3856	0.671161	0.0517342	12.9732	1.73516e-38	6.91236e-37	SAE1	SUMO1 activating enzyme subunit 1 [Source:HGNC Symbol;Acc:HGNC:30660]	protein_coding
ENSG00000100297	2938.65	1.05396	0.0812863	12.966	1.9083e-38	7.58682e-37	MCM5	minichromosome maintenance complex component 5 [Source:HGNC Symbol;Acc:HGNC:6948]	protein_coding
ENSG00000167325	2785.88	1.22656	0.0946548	12.9582	2.11061e-38	8.37435e-37	RRM1	ribonucleotide reductase catalytic subunit M1 [Source:HGNC Symbol;Acc:HGNC:10451]	protein_coding
ENSG00000144895	2010.95	0.800897	0.0618902	12.9406	2.65553e-38	1.05154e-36	EIF2A	eukaryotic translation initiation factor 2A [Source:HGNC Symbol;Acc:HGNC:3254]	protein_coding
ENSG00000134001	3912.91	0.857156	0.0662676	12.9348	2.86433e-38	1.13195e-36	EIF2S1	eukaryotic translation initiation factor 2 subunit alpha [Source:HGNC Symbol;Acc:HGNC:3265]	protein_coding
ENSG00000151012	1841.81	1.43201	0.11083	12.9207	3.43866e-38	1.35621e-36	SLC7A11	solute carrier family 7 member 11 [Source:HGNC Symbol;Acc:HGNC:11059]	protein_coding
ENSG00000143621	9887.92	0.626007	0.0484726	12.9147	3.72033e-38	1.46439e-36	ILF2	interleukin enhancer binding factor 2 [Source:HGNC Symbol;Acc:HGNC:6037]	protein_coding
ENSG00000108947	434.848	-1.57899	0.122342	-12.9064	4.14364e-38	1.62778e-36	EFNB3	ephrin B3 [Source:HGNC Symbol;Acc:HGNC:3228]	protein_coding
ENSG00000198053	1456.14	-0.881431	0.0683124	-12.9029	4.33209e-38	1.69844e-36	SIRPA	signal regulatory protein alpha [Source:HGNC Symbol;Acc:HGNC:9662]	protein_coding
ENSG00000165678	4824.7	0.581997	0.0451185	12.8993	4.54247e-38	1.7774e-36	GHITM	growth hormone inducible transmembrane protein [Source:HGNC Symbol;Acc:HGNC:17281]	protein_coding
ENSG00000104774	3653.38	-1.30439	0.101207	-12.8884	5.23106e-38	2.04279e-36	MAN2B1	mannosidase alpha class 2B member 1 [Source:HGNC Symbol;Acc:HGNC:6826]	protein_coding
ENSG00000139318	1118.92	-1.04948	0.0814597	-12.8834	5.58163e-38	2.17541e-36	DUSP6	dual specificity phosphatase 6 [Source:HGNC Symbol;Acc:HGNC:3072]	protein_coding
ENSG00000169021	1746.23	0.873213	0.067787	12.8817	5.70514e-38	2.21918e-36	UQCRFS1	ubiquinol-cytochrome c reductase, Rieske iron-sulfur polypeptide 1 [Source:HGNC Symbol;Acc:HGNC:12587]	protein_coding
ENSG00000113161	1764.42	1.24715	0.0969945	12.8579	7.7649e-38	3.01446e-36	HMGCR	3-hydroxy-3-methylglutaryl-CoA reductase [Source:HGNC Symbol;Acc:HGNC:5006]	protein_coding
ENSG00000100526	1034.06	1.59755	0.124443	12.8376	1.00921e-37	3.91024e-36	CDKN3	cyclin dependent kinase inhibitor 3 [Source:HGNC Symbol;Acc:HGNC:1791]	protein_coding
ENSG00000185033	16881.3	-0.629005	0.0490424	-12.8257	1.1766e-37	4.54989e-36	SEMA4B	semaphorin 4B [Source:HGNC Symbol;Acc:HGNC:10730]	protein_coding
ENSG00000155368	1944.57	0.905246	0.0706127	12.8199	1.26916e-37	4.89828e-36	DBI	diazepam binding inhibitor, acyl-CoA binding protein [Source:HGNC Symbol;Acc:HGNC:2690]	protein_coding
ENSG00000136108	2698.25	1.07027	0.0835121	12.8158	1.3376e-37	5.15235e-36	CKAP2	cytoskeleton associated protein 2 [Source:HGNC Symbol;Acc:HGNC:1990]	protein_coding
ENSG00000115091	3436.92	0.850884	0.0664261	12.8095	1.45079e-37	5.5775e-36	ACTR3	ARP3 actin related protein 3 homolog [Source:HGNC Symbol;Acc:HGNC:170]	protein_coding
ENSG00000139112	1048.74	-1.06318	0.0830456	-12.8023	1.59135e-37	6.10603e-36	GABARAPL1	GABA type A receptor associated protein like 1 [Source:HGNC Symbol;Acc:HGNC:4068]	protein_coding
ENSG00000203814	153.97	-3.20718	0.250594	-12.7983	1.67512e-37	6.41504e-36	HIST2H2BF	histone cluster 2 H2B family member f [Source:HGNC Symbol;Acc:HGNC:24700]	protein_coding
ENSG00000158406	465.947	-1.62713	0.127337	-12.7781	2.17232e-37	8.30303e-36	HIST1H4H	histone cluster 1 H4 family member h [Source:HGNC Symbol;Acc:HGNC:4788]	protein_coding
ENSG00000150093	89402.1	-0.611525	0.0478823	-12.7714	2.36764e-37	9.03217e-36	ITGB1	integrin subunit beta 1 [Source:HGNC Symbol;Acc:HGNC:6153]	protein_coding
ENSG00000205581	5180.17	0.602106	0.0471514	12.7696	2.42268e-37	9.22436e-36	HMGN1	high mobility group nucleosome binding domain 1 [Source:HGNC Symbol;Acc:HGNC:4984]	protein_coding
ENSG00000240342	3137.53	0.857623	0.0671856	12.765	2.5721e-37	9.77449e-36	AC026366.1		processed_pseudogene
ENSG00000196526	9609.24	-0.79733	0.0624767	-12.762	2.67156e-37	1.0133e-35	AFAP1	actin filament associated protein 1 [Source:HGNC Symbol;Acc:HGNC:24017]	protein_coding
ENSG00000183853	11411.8	-0.583496	0.0457417	-12.7563	2.8742e-37	1.08807e-35	KIRREL1	kirre like nephrin family adhesion molecule 1 [Source:HGNC Symbol;Acc:HGNC:15734]	protein_coding
ENSG00000213145	1734.15	1.01112	0.0792739	12.7547	2.93418e-37	1.10866e-35	CRIP1	cysteine rich protein 1 [Source:HGNC Symbol;Acc:HGNC:2360]	protein_coding
ENSG00000242265	3563.63	1.24164	0.0975162	12.7327	3.89156e-37	1.4676e-35	PEG10	paternally expressed 10 [Source:HGNC Symbol;Acc:HGNC:14005]	protein_coding
ENSG00000111247	393.066	2.05579	0.161845	12.7022	5.74888e-37	2.16392e-35	RAD51AP1	RAD51 associated protein 1 [Source:HGNC Symbol;Acc:HGNC:16956]	protein_coding
ENSG00000138326	17658.2	0.654624	0.0515789	12.6917	6.57472e-37	2.47008e-35	RPS24	ribosomal protein S24 [Source:HGNC Symbol;Acc:HGNC:10411]	protein_coding
ENSG00000087842	732.518	1.41799	0.111898	12.6722	8.43098e-37	3.16146e-35	PIR	pirin [Source:HGNC Symbol;Acc:HGNC:30048]	protein_coding
ENSG00000163918	1215.3	1.29536	0.102255	12.668	8.89459e-37	3.329e-35	RFC4	replication factor C subunit 4 [Source:HGNC Symbol;Acc:HGNC:9972]	protein_coding
ENSG00000164934	1621.27	0.956284	0.0754978	12.6664	9.08003e-37	3.39199e-35	DCAF13	DDB1 and CUL4 associated factor 13 [Source:HGNC Symbol;Acc:HGNC:24535]	protein_coding
ENSG00000077312	1608.39	1.02245	0.0807368	12.664	9.36518e-37	3.49192e-35	SNRPA	small nuclear ribonucleoprotein polypeptide A [Source:HGNC Symbol;Acc:HGNC:11151]	protein_coding
ENSG00000115484	4746.93	0.879933	0.0695151	12.6582	1.00823e-36	3.75225e-35	CCT4	chaperonin containing TCP1 subunit 4 [Source:HGNC Symbol;Acc:HGNC:1617]	protein_coding
ENSG00000196139	494.653	-1.34136	0.106002	-12.6541	1.06119e-36	3.94194e-35	AKR1C3	aldo-keto reductase family 1 member C3 [Source:HGNC Symbol;Acc:HGNC:386]	protein_coding
ENSG00000120875	473.072	-1.37199	0.10847	-12.6485	1.1396e-36	4.22528e-35	DUSP4	dual specificity phosphatase 4 [Source:HGNC Symbol;Acc:HGNC:3070]	protein_coding
ENSG00000277599	541.339	-2.27781	0.180106	-12.6471	1.16106e-36	4.29677e-35	NEAT1_3	Nuclear enriched abundant transcript 1 conserved region 3 [Source:RFAM;Acc:RF01957]	misc_RNA
ENSG00000090581	772.146	-1.39191	0.1101	-12.6422	1.23569e-36	4.56444e-35	GNPTG	N-acetylglucosamine-1-phosphate transferase gamma subunit [Source:HGNC Symbol;Acc:HGNC:23026]	protein_coding
ENSG00000143878	1047.7	-0.962986	0.076186	-12.6399	1.27157e-36	4.68823e-35	RHOB	ras homolog family member B [Source:HGNC Symbol;Acc:HGNC:668]	protein_coding
ENSG00000116830	757.317	1.79617	0.142213	12.6302	1.43964e-36	5.29803e-35	TTF2	transcription termination factor 2 [Source:HGNC Symbol;Acc:HGNC:12398]	protein_coding
ENSG00000149554	1358.96	1.13767	0.0901392	12.6212	1.61301e-36	5.92505e-35	CHEK1	checkpoint kinase 1 [Source:HGNC Symbol;Acc:HGNC:1925]	protein_coding
ENSG00000110013	903.858	-1.21878	0.0966747	-12.6071	1.93063e-36	7.07861e-35	SIAE	sialic acid acetylesterase [Source:HGNC Symbol;Acc:HGNC:18187]	protein_coding
ENSG00000185950	1742.46	-1.00841	0.0799895	-12.6068	1.93622e-36	7.08599e-35	IRS2	insulin receptor substrate 2 [Source:HGNC Symbol;Acc:HGNC:6126]	protein_coding
ENSG00000111845	688.646	1.16157	0.0922237	12.5951	2.24684e-36	8.20761e-35	PAK1IP1	PAK1 interacting protein 1 [Source:HGNC Symbol;Acc:HGNC:20882]	protein_coding
ENSG00000160014	6420.73	0.688122	0.0546645	12.5881	2.45531e-36	8.9526e-35	CALM3	calmodulin 3 [Source:HGNC Symbol;Acc:HGNC:1449]	protein_coding
ENSG00000113356	470.328	1.92342	0.153065	12.566	3.24577e-36	1.18131e-34	POLR3G	RNA polymerase III subunit G [Source:HGNC Symbol;Acc:HGNC:30075]	protein_coding
ENSG00000102007	1918.58	0.856633	0.0682858	12.5448	4.24363e-36	1.54164e-34	PLP2	proteolipid protein 2 [Source:HGNC Symbol;Acc:HGNC:9087]	protein_coding
ENSG00000107937	2877.71	0.76022	0.0606292	12.5388	4.57588e-36	1.6593e-34	GTPBP4	GTP binding protein 4 [Source:HGNC Symbol;Acc:HGNC:21535]	protein_coding
ENSG00000100714	4175.34	0.889184	0.0709171	12.5384	4.60424e-36	1.66653e-34	MTHFD1	methylenetetrahydrofolate dehydrogenase, cyclohydrolase and formyltetrahydrofolate synthetase 1 [Source:HGNC Symbol;Acc:HGNC:7432]	protein_coding
ENSG00000014138	1020.76	0.942057	0.0751969	12.5279	5.255e-36	1.89861e-34	POLA2	DNA polymerase alpha 2, accessory subunit [Source:HGNC Symbol;Acc:HGNC:30073]	protein_coding
ENSG00000172757	17736.5	0.526359	0.042017	12.5273	5.29308e-36	1.90888e-34	CFL1	cofilin 1 [Source:HGNC Symbol;Acc:HGNC:1874]	protein_coding
ENSG00000189159	3959.36	0.617394	0.0493099	12.5207	5.75405e-36	2.07135e-34	JPT1	Jupiter microtubule associated homolog 1 [Source:HGNC Symbol;Acc:HGNC:14569]	protein_coding
ENSG00000095002	2073.14	0.779313	0.0622885	12.5113	6.4721e-36	2.32561e-34	MSH2	mutS homolog 2 [Source:HGNC Symbol;Acc:HGNC:7325]	protein_coding
ENSG00000136379	1418.13	-1.09199	0.0873479	-12.5016	7.31551e-36	2.62391e-34	ABHD17C	abhydrolase domain containing 17C [Source:HGNC Symbol;Acc:HGNC:26925]	protein_coding
ENSG00000143870	12973.1	0.534302	0.0427411	12.5009	7.38232e-36	2.64308e-34	PDIA6	protein disulfide isomerase family A member 6 [Source:HGNC Symbol;Acc:HGNC:30168]	protein_coding
ENSG00000142227	1030.16	0.977685	0.0782861	12.4886	8.6129e-36	3.0781e-34	EMP3	epithelial membrane protein 3 [Source:HGNC Symbol;Acc:HGNC:3335]	protein_coding
ENSG00000175793	3195.86	0.708346	0.0567231	12.4878	8.70317e-36	3.10476e-34	SFN	stratifin [Source:HGNC Symbol;Acc:HGNC:10773]	protein_coding
ENSG00000124767	5970.65	0.705859	0.0566961	12.4499	1.40092e-35	4.98862e-34	GLO1	glyoxalase I [Source:HGNC Symbol;Acc:HGNC:4323]	protein_coding
ENSG00000134070	772.662	-1.30313	0.104776	-12.4373	1.64014e-35	5.83e-34	IRAK2	interleukin 1 receptor associated kinase 2 [Source:HGNC Symbol;Acc:HGNC:6113]	protein_coding
ENSG00000179091	2254.62	0.709407	0.0571042	12.423	1.95981e-35	6.95382e-34	CYC1	cytochrome c1 [Source:HGNC Symbol;Acc:HGNC:2579]	protein_coding
ENSG00000163082	310.787	-1.78143	0.143453	-12.4182	2.0829e-35	7.37735e-34	SGPP2	sphingosine-1-phosphate phosphatase 2 [Source:HGNC Symbol;Acc:HGNC:19953]	protein_coding
ENSG00000184661	1138.59	1.73966	0.14011	12.4164	2.128e-35	7.52361e-34	CDCA2	cell division cycle associated 2 [Source:HGNC Symbol;Acc:HGNC:14623]	protein_coding
ENSG00000119508	258.186	2.23897	0.180403	12.411	2.27907e-35	8.04337e-34	NR4A3	nuclear receptor subfamily 4 group A member 3 [Source:HGNC Symbol;Acc:HGNC:7982]	protein_coding
ENSG00000107984	2119.56	-0.823958	0.0664127	-12.4066	2.40547e-35	8.47437e-34	DKK1	dickkopf WNT signaling pathway inhibitor 1 [Source:HGNC Symbol;Acc:HGNC:2891]	protein_coding
ENSG00000144824	8186.42	-0.945109	0.0761914	-12.4044	2.47328e-35	8.69778e-34	PHLDB2	pleckstrin homology like domain family B member 2 [Source:HGNC Symbol;Acc:HGNC:29573]	protein_coding
ENSG00000105971	5092.22	0.601145	0.0484695	12.4025	2.5317e-35	8.88742e-34	CAV2	caveolin 2 [Source:HGNC Symbol;Acc:HGNC:1528]	protein_coding
ENSG00000196954	934.818	-1.59053	0.128485	-12.3791	3.38929e-35	1.18769e-33	CASP4	caspase 4 [Source:HGNC Symbol;Acc:HGNC:1505]	protein_coding
ENSG00000110651	5739.13	-0.671168	0.0542899	-12.3627	4.16085e-35	1.45549e-33	CD81	CD81 molecule [Source:HGNC Symbol;Acc:HGNC:1701]	protein_coding
ENSG00000130204	1576.81	0.755806	0.0611612	12.3576	4.43223e-35	1.54769e-33	TOMM40	translocase of outer mitochondrial membrane 40 [Source:HGNC Symbol;Acc:HGNC:18001]	protein_coding
ENSG00000101003	443.597	1.58271	0.12809	12.3562	4.50733e-35	1.57114e-33	GINS1	GINS complex subunit 1 [Source:HGNC Symbol;Acc:HGNC:28980]	protein_coding
ENSG00000197249	1457.14	-1.04883	0.0848888	-12.3553	4.55878e-35	1.58628e-33	SERPINA1	serpin family A member 1 [Source:HGNC Symbol;Acc:HGNC:8941]	protein_coding
ENSG00000164087	444.661	1.41104	0.114243	12.3513	4.7936e-35	1.66506e-33	POC1A	POC1 centriolar protein A [Source:HGNC Symbol;Acc:HGNC:24488]	protein_coding
ENSG00000129235	1023.48	0.964985	0.0783796	12.3117	7.83729e-35	2.71752e-33	TXNDC17	thioredoxin domain containing 17 [Source:HGNC Symbol;Acc:HGNC:28218]	protein_coding
ENSG00000112245	15246.7	0.659868	0.0536102	12.3086	8.13964e-35	2.81743e-33	PTP4A1	protein tyrosine phosphatase type IVA, member 1 [Source:HGNC Symbol;Acc:HGNC:9634]	protein_coding
ENSG00000099282	1211.07	-0.962534	0.0782178	-12.3058	8.42796e-35	2.90706e-33	TSPAN15	tetraspanin 15 [Source:HGNC Symbol;Acc:HGNC:23298]	protein_coding
ENSG00000100479	1013.63	1.43647	0.11673	12.3059	8.41601e-35	2.90706e-33	POLE2	DNA polymerase epsilon 2, accessory subunit [Source:HGNC Symbol;Acc:HGNC:9178]	protein_coding
ENSG00000171793	1410.2	1.03549	0.0842663	12.2883	1.04653e-34	3.60351e-33	CTPS1	CTP synthase 1 [Source:HGNC Symbol;Acc:HGNC:2519]	protein_coding
ENSG00000112655	2117.01	-0.874072	0.0711766	-12.2803	1.1553e-34	3.97113e-33	PTK7	protein tyrosine kinase 7 (inactive) [Source:HGNC Symbol;Acc:HGNC:9618]	protein_coding
ENSG00000099622	3628.63	-0.665849	0.0542216	-12.2801	1.15812e-34	3.97394e-33	CIRBP	cold inducible RNA binding protein [Source:HGNC Symbol;Acc:HGNC:1982]	protein_coding
ENSG00000078804	1409.25	-1.0611	0.0864699	-12.2713	1.29123e-34	4.42302e-33	TP53INP2	tumor protein p53 inducible nuclear protein 2 [Source:HGNC Symbol;Acc:HGNC:16104]	protein_coding
ENSG00000116898	1365.81	0.874131	0.0712744	12.2643	1.40794e-34	4.80694e-33	MRPS15	mitochondrial ribosomal protein S15 [Source:HGNC Symbol;Acc:HGNC:14504]	protein_coding
ENSG00000173706	4654.35	-1.12232	0.0915109	-12.2643	1.40816e-34	4.80694e-33	HEG1	heart development protein with EGF like domains 1 [Source:HGNC Symbol;Acc:HGNC:29227]	protein_coding
ENSG00000119335	12987	0.758756	0.0619534	12.2472	1.73878e-34	5.92531e-33	SET	SET nuclear proto-oncogene [Source:HGNC Symbol;Acc:HGNC:10760]	protein_coding
ENSG00000136045	1544.24	0.950748	0.0776523	12.2437	1.81671e-34	6.18026e-33	PWP1	PWP1 homolog, endonuclein [Source:HGNC Symbol;Acc:HGNC:17015]	protein_coding
ENSG00000168411	2642.16	0.714578	0.0583677	12.2427	1.83844e-34	6.24344e-33	RFWD3	ring finger and WD repeat domain 3 [Source:HGNC Symbol;Acc:HGNC:25539]	protein_coding
ENSG00000096696	932.949	1.49073	0.122113	12.2077	2.82634e-34	9.58199e-33	DSP	desmoplakin [Source:HGNC Symbol;Acc:HGNC:3052]	protein_coding
ENSG00000103018	3513.58	0.680908	0.055854	12.1908	3.4781e-34	1.17714e-32	CYB5B	cytochrome b5 type B [Source:HGNC Symbol;Acc:HGNC:24374]	protein_coding
ENSG00000143476	984.956	1.60055	0.131421	12.1788	4.03116e-34	1.362e-32	DTL	denticleless E3 ubiquitin protein ligase homolog [Source:HGNC Symbol;Acc:HGNC:30288]	protein_coding
ENSG00000005700	2739.62	0.816052	0.0670455	12.1716	4.40254e-34	1.48494e-32	IBTK	inhibitor of Bruton tyrosine kinase [Source:HGNC Symbol;Acc:HGNC:17853]	protein_coding
ENSG00000185896	7041.95	-0.529131	0.0434815	-12.1691	4.54133e-34	1.52915e-32	LAMP1	lysosomal associated membrane protein 1 [Source:HGNC Symbol;Acc:HGNC:6499]	protein_coding
ENSG00000107201	352.729	-1.64489	0.135182	-12.1679	4.60532e-34	1.54806e-32	DDX58	DExD/H-box helicase 58 [Source:HGNC Symbol;Acc:HGNC:19102]	protein_coding
ENSG00000274523	1628.01	0.766199	0.0630616	12.15	5.7353e-34	1.92463e-32	RCC1L	RCC1 like [Source:HGNC Symbol;Acc:HGNC:14948]	protein_coding
ENSG00000149547	3561.83	0.664151	0.0546825	12.1456	6.05385e-34	2.02809e-32	EI24	EI24, autophagy associated transmembrane protein [Source:HGNC Symbol;Acc:HGNC:13276]	protein_coding
ENSG00000154473	4317.47	0.583306	0.0481051	12.1257	7.7234e-34	2.58303e-32	BUB3	BUB3, mitotic checkpoint protein [Source:HGNC Symbol;Acc:HGNC:1151]	protein_coding
ENSG00000058063	3446.25	0.820148	0.0676471	12.1239	7.88863e-34	2.63385e-32	ATP11B	ATPase phospholipid transporting 11B (putative) [Source:HGNC Symbol;Acc:HGNC:13553]	protein_coding
ENSG00000168528	709.591	-1.08204	0.0892612	-12.1221	8.06258e-34	2.68739e-32	SERINC2	serine incorporator 2 [Source:HGNC Symbol;Acc:HGNC:23231]	protein_coding
ENSG00000189091	7183.49	0.659065	0.054377	12.1203	8.24735e-34	2.74436e-32	SF3B3	splicing factor 3b subunit 3 [Source:HGNC Symbol;Acc:HGNC:10770]	protein_coding
ENSG00000123933	3741.31	-0.886999	0.073283	-12.1038	1.00894e-33	3.35169e-32	MXD4	MAX dimerization protein 4 [Source:HGNC Symbol;Acc:HGNC:13906]	protein_coding
ENSG00000187840	1134.3	1.02994	0.0851107	12.1012	1.04082e-33	3.45179e-32	EIF4EBP1	eukaryotic translation initiation factor 4E binding protein 1 [Source:HGNC Symbol;Acc:HGNC:3288]	protein_coding
ENSG00000172893	4669.37	1.03556	0.0855982	12.0979	1.08381e-33	3.58834e-32	DHCR7	7-dehydrocholesterol reductase [Source:HGNC Symbol;Acc:HGNC:2860]	protein_coding
ENSG00000162298	1448.49	-0.78108	0.0646828	-12.0756	1.42206e-33	4.70038e-32	SYVN1	synoviolin 1 [Source:HGNC Symbol;Acc:HGNC:20738]	protein_coding
ENSG00000126709	382.061	-1.64058	0.135895	-12.0724	1.47731e-33	4.87489e-32	IFI6	interferon alpha inducible protein 6 [Source:HGNC Symbol;Acc:HGNC:4054]	protein_coding
ENSG00000119917	480.874	-1.37925	0.114321	-12.0647	1.62287e-33	5.3463e-32	IFIT3	interferon induced protein with tetratricopeptide repeats 3 [Source:HGNC Symbol;Acc:HGNC:5411]	protein_coding
ENSG00000128708	1241.83	0.928066	0.0769586	12.0593	1.73272e-33	5.69869e-32	HAT1	histone acetyltransferase 1 [Source:HGNC Symbol;Acc:HGNC:4821]	protein_coding
ENSG00000026751	273.823	-2.62188	0.21765	-12.0463	2.02858e-33	6.66066e-32	SLAMF7	SLAM family member 7 [Source:HGNC Symbol;Acc:HGNC:21394]	protein_coding
ENSG00000143369	351.434	-1.8065	0.150045	-12.0397	2.1967e-33	7.20075e-32	ECM1	extracellular matrix protein 1 [Source:HGNC Symbol;Acc:HGNC:3153]	protein_coding
ENSG00000196878	7569.77	-0.927213	0.0771363	-12.0205	2.77456e-33	9.07992e-32	LAMB3	laminin subunit beta 3 [Source:HGNC Symbol;Acc:HGNC:6490]	protein_coding
ENSG00000072571	910.889	1.47307	0.122642	12.0111	3.10624e-33	1.01486e-31	HMMR	hyaluronan mediated motility receptor [Source:HGNC Symbol;Acc:HGNC:5012]	protein_coding
ENSG00000051825	1432.4	0.81717	0.0680696	12.0049	3.34754e-33	1.09189e-31	MPHOSPH9	M-phase phosphoprotein 9 [Source:HGNC Symbol;Acc:HGNC:7215]	protein_coding
ENSG00000111912	5155.98	-0.83306	0.0694677	-11.992	3.91113e-33	1.27363e-31	NCOA7	nuclear receptor coactivator 7 [Source:HGNC Symbol;Acc:HGNC:21081]	protein_coding
ENSG00000176619	8517.16	0.861932	0.0719694	11.9764	4.72565e-33	1.53634e-31	LMNB2	lamin B2 [Source:HGNC Symbol;Acc:HGNC:6638]	protein_coding
ENSG00000261888	210.164	-2.15317	0.179904	-11.9684	5.2004e-33	1.68791e-31	AC144831.1		lincRNA
ENSG00000119900	5580.35	-0.959757	0.0801994	-11.9671	5.28164e-33	1.71148e-31	OGFRL1	opioid growth factor receptor like 1 [Source:HGNC Symbol;Acc:HGNC:21378]	protein_coding
ENSG00000196576	6125.31	-0.911192	0.0761607	-11.9641	5.48163e-33	1.77338e-31	PLXNB2	plexin B2 [Source:HGNC Symbol;Acc:HGNC:9104]	protein_coding
ENSG00000134440	4229.45	0.756139	0.0632096	11.9624	5.59179e-33	1.80607e-31	NARS	asparaginyl-tRNA synthetase [Source:HGNC Symbol;Acc:HGNC:7643]	protein_coding
ENSG00000159403	1021.92	-3.12348	0.261257	-11.9556	6.06963e-33	1.95721e-31	C1R	complement C1r [Source:HGNC Symbol;Acc:HGNC:1246]	protein_coding
ENSG00000136875	2013.96	0.697033	0.0583708	11.9415	7.19512e-33	2.31636e-31	PRPF4	pre-mRNA processing factor 4 [Source:HGNC Symbol;Acc:HGNC:17349]	protein_coding
ENSG00000048540	7509.74	-0.509924	0.0427096	-11.9393	7.38175e-33	2.37258e-31	LMO3	LIM domain only 3 [Source:HGNC Symbol;Acc:HGNC:6643]	protein_coding
ENSG00000096384	43649.2	0.45782	0.0383496	11.9381	7.49351e-33	2.4046e-31	HSP90AB1	heat shock protein 90 alpha family class B member 1 [Source:HGNC Symbol;Acc:HGNC:5258]	protein_coding
ENSG00000172057	1563.87	-0.823852	0.0690235	-11.9358	7.70066e-33	2.46708e-31	ORMDL3	ORMDL sphingolipid biosynthesis regulator 3 [Source:HGNC Symbol;Acc:HGNC:16038]	protein_coding
ENSG00000259316	300.485	1.7268	0.14489	11.918	9.54097e-33	3.05172e-31	AC087632.1		protein_coding
ENSG00000178445	658.602	1.23744	0.103895	11.9105	1.04402e-32	3.33398e-31	GLDC	glycine decarboxylase [Source:HGNC Symbol;Acc:HGNC:4313]	protein_coding
ENSG00000164619	294.093	-1.94614	0.163601	-11.8957	1.24674e-32	3.9749e-31	BMPER	BMP binding endothelial regulator [Source:HGNC Symbol;Acc:HGNC:24154]	protein_coding
ENSG00000169031	369.935	-2.06518	0.173688	-11.8902	1.33096e-32	4.23661e-31	COL4A3	collagen type IV alpha 3 chain [Source:HGNC Symbol;Acc:HGNC:2204]	protein_coding
ENSG00000213281	1835.81	0.763435	0.0642379	11.8845	1.4249e-32	4.52834e-31	NRAS	NRAS proto-oncogene, GTPase [Source:HGNC Symbol;Acc:HGNC:7989]	protein_coding
ENSG00000102172	1784.74	0.837696	0.0705247	11.8781	1.53894e-32	4.88292e-31	SMS	spermine synthase [Source:HGNC Symbol;Acc:HGNC:11123]	protein_coding
ENSG00000165280	15466.6	0.447843	0.0377305	11.8695	1.7044e-32	5.39926e-31	VCP	valosin containing protein [Source:HGNC Symbol;Acc:HGNC:12666]	protein_coding
ENSG00000156471	3508.58	0.617726	0.0520738	11.8625	1.85334e-32	5.8617e-31	PTDSS1	phosphatidylserine synthase 1 [Source:HGNC Symbol;Acc:HGNC:9587]	protein_coding
ENSG00000123485	824.296	1.81584	0.153101	11.8604	1.9004e-32	6.00095e-31	HJURP	Holliday junction recognition protein [Source:HGNC Symbol;Acc:HGNC:25444]	protein_coding
ENSG00000111669	10961.7	0.627459	0.0529611	11.8475	2.21579e-32	6.98574e-31	TPI1	triosephosphate isomerase 1 [Source:HGNC Symbol;Acc:HGNC:12009]	protein_coding
ENSG00000006625	727.017	1.32713	0.112036	11.8455	2.2702e-32	7.14589e-31	GGCT	gamma-glutamylcyclotransferase [Source:HGNC Symbol;Acc:HGNC:21705]	protein_coding
ENSG00000152234	8936.07	0.726946	0.0613934	11.8408	2.40232e-32	7.54976e-31	ATP5A1	ATP synthase, H+ transporting, mitochondrial F1 complex, alpha subunit 1, cardiac muscle [Source:HGNC Symbol;Acc:HGNC:823]	protein_coding
ENSG00000254087	5383.92	-1.45332	0.122773	-11.8375	2.49923e-32	7.84189e-31	LYN	LYN proto-oncogene, Src family tyrosine kinase [Source:HGNC Symbol;Acc:HGNC:6735]	protein_coding
ENSG00000115414	1189.31	-1.37329	0.116064	-11.8322	2.66134e-32	8.33733e-31	FN1	fibronectin 1 [Source:HGNC Symbol;Acc:HGNC:3778]	protein_coding
ENSG00000171320	582.891	2.16649	0.183334	11.8172	3.18176e-32	9.95191e-31	ESCO2	establishment of sister chromatid cohesion N-acetyltransferase 2 [Source:HGNC Symbol;Acc:HGNC:27230]	protein_coding
ENSG00000163507	507.005	1.57172	0.133243	11.7959	4.09747e-32	1.27959e-30	KIAA1524	KIAA1524 [Source:HGNC Symbol;Acc:HGNC:29302]	protein_coding
ENSG00000166340	4372.08	-0.947645	0.0803823	-11.7892	4.4361e-32	1.38316e-30	TPP1	tripeptidyl peptidase 1 [Source:HGNC Symbol;Acc:HGNC:2073]	protein_coding
ENSG00000158402	255.379	2.1745	0.184475	11.7875	4.52658e-32	1.40915e-30	CDC25C	cell division cycle 25C [Source:HGNC Symbol;Acc:HGNC:1727]	protein_coding
ENSG00000132507	12092.9	0.699695	0.0594659	11.7663	5.81962e-32	1.80883e-30	EIF5A	eukaryotic translation initiation factor 5A [Source:HGNC Symbol;Acc:HGNC:3300]	protein_coding
ENSG00000108671	4637.17	0.925082	0.0786336	11.7645	5.95029e-32	1.84655e-30	PSMD11	proteasome 26S subunit, non-ATPase 11 [Source:HGNC Symbol;Acc:HGNC:9556]	protein_coding
ENSG00000205426	287.88	-1.77372	0.150796	-11.7624	6.09461e-32	1.88837e-30	KRT81	keratin 81 [Source:HGNC Symbol;Acc:HGNC:6458]	protein_coding
ENSG00000172379	607.754	-1.13485	0.096488	-11.7616	6.1555e-32	1.90426e-30	ARNT2	aryl hydrocarbon receptor nuclear translocator 2 [Source:HGNC Symbol;Acc:HGNC:16876]	protein_coding
ENSG00000096433	7056.18	-0.504003	0.042875	-11.7552	6.64191e-32	2.04834e-30	ITPR3	inositol 1,4,5-trisphosphate receptor type 3 [Source:HGNC Symbol;Acc:HGNC:6182]	protein_coding
ENSG00000104332	1050.59	-0.96147	0.0817911	-11.7552	6.64125e-32	2.04834e-30	SFRP1	secreted frizzled related protein 1 [Source:HGNC Symbol;Acc:HGNC:10776]	protein_coding
ENSG00000079387	1618.7	1.35826	0.115627	11.7469	7.32664e-32	2.25599e-30	SENP1	SUMO1/sentrin specific peptidase 1 [Source:HGNC Symbol;Acc:HGNC:17927]	protein_coding
ENSG00000271503	108.428	-3.45408	0.294132	-11.7433	7.64394e-32	2.35004e-30	CCL5	C-C motif chemokine ligand 5 [Source:HGNC Symbol;Acc:HGNC:10632]	protein_coding
ENSG00000041357	3200.4	0.807586	0.0687722	11.7429	7.67993e-32	2.35744e-30	PSMA4	proteasome subunit alpha 4 [Source:HGNC Symbol;Acc:HGNC:9533]	protein_coding
ENSG00000185189	2303.63	-1.08799	0.0926541	-11.7425	7.71478e-32	2.36447e-30	NRBP2	nuclear receptor binding protein 2 [Source:HGNC Symbol;Acc:HGNC:19339]	protein_coding
ENSG00000116209	3977.14	-0.672242	0.0572653	-11.7391	8.03603e-32	2.45912e-30	TMEM59	transmembrane protein 59 [Source:HGNC Symbol;Acc:HGNC:1239]	protein_coding
ENSG00000182197	4390.96	-0.67151	0.0572852	-11.7222	9.80747e-32	2.99658e-30	EXT1	exostosin glycosyltransferase 1 [Source:HGNC Symbol;Acc:HGNC:3512]	protein_coding
ENSG00000124104	812.611	-1.13311	0.0966702	-11.7214	9.90754e-32	3.02249e-30	SNX21	sorting nexin family member 21 [Source:HGNC Symbol;Acc:HGNC:16154]	protein_coding
ENSG00000087302	4566.06	0.645125	0.0550807	11.7124	1.10167e-31	3.35569e-30	C14orf166	chromosome 14 open reading frame 166 [Source:HGNC Symbol;Acc:HGNC:23169]	protein_coding
ENSG00000083444	4117.69	-0.794968	0.0678869	-11.7102	1.13026e-31	3.4375e-30	PLOD1	procollagen-lysine,2-oxoglutarate 5-dioxygenase 1 [Source:HGNC Symbol;Acc:HGNC:9081]	protein_coding
ENSG00000117335	7242.3	-0.674574	0.0576435	-11.7025	1.23737e-31	3.75171e-30	CD46	CD46 molecule [Source:HGNC Symbol;Acc:HGNC:6953]	protein_coding
ENSG00000138834	1561.01	-1.46418	0.125353	-11.6805	1.60363e-31	4.85477e-30	MAPK8IP3	mitogen-activated protein kinase 8 interacting protein 3 [Source:HGNC Symbol;Acc:HGNC:6884]	protein_coding
ENSG00000170515	5099.18	0.819745	0.0703157	11.6581	2.08724e-31	6.30921e-30	PA2G4	proliferation-associated 2G4 [Source:HGNC Symbol;Acc:HGNC:8550]	protein_coding
ENSG00000128272	8360.87	0.462058	0.0396365	11.6574	2.1044e-31	6.35139e-30	ATF4	activating transcription factor 4 [Source:HGNC Symbol;Acc:HGNC:786]	protein_coding
ENSG00000179431	757.719	1.1705	0.100444	11.6532	2.20974e-31	6.65916e-30	FJX1	four jointed box 1 [Source:HGNC Symbol;Acc:HGNC:17166]	protein_coding
ENSG00000272068	777.511	-0.994156	0.085475	-11.631	2.8686e-31	8.63153e-30	AL365181.2		lincRNA
ENSG00000173456	3647.79	0.632264	0.0544617	11.6093	3.69549e-31	1.11027e-29	RNF26	ring finger protein 26 [Source:HGNC Symbol;Acc:HGNC:14646]	protein_coding
ENSG00000092853	507.189	1.6777	0.144846	11.5826	5.04811e-31	1.51436e-29	CLSPN	claspin [Source:HGNC Symbol;Acc:HGNC:19715]	protein_coding
ENSG00000130147	3159.68	-0.839765	0.0725858	-11.5693	5.89744e-31	1.76647e-29	SH3BP4	SH3 domain binding protein 4 [Source:HGNC Symbol;Acc:HGNC:10826]	protein_coding
ENSG00000142864	7399.22	0.850469	0.0735224	11.5675	6.02171e-31	1.80096e-29	SERBP1	SERPINE1 mRNA binding protein 1 [Source:HGNC Symbol;Acc:HGNC:17860]	protein_coding
ENSG00000113569	4606.42	0.776698	0.0671493	11.5667	6.07514e-31	1.8142e-29	NUP155	nucleoporin 155 [Source:HGNC Symbol;Acc:HGNC:8063]	protein_coding
ENSG00000119929	986.725	1.18755	0.102694	11.564	6.27313e-31	1.87051e-29	CUTC	cutC copper transporter [Source:HGNC Symbol;Acc:HGNC:24271]	protein_coding
ENSG00000186871	257.732	1.80035	0.155797	11.5558	6.90383e-31	2.05547e-29	ERCC6L	ERCC excision repair 6 like, spindle assembly checkpoint helicase [Source:HGNC Symbol;Acc:HGNC:20794]	protein_coding
ENSG00000167106	1931	-0.997119	0.0863697	-11.5448	7.84453e-31	2.33204e-29	FAM102A	family with sequence similarity 102 member A [Source:HGNC Symbol;Acc:HGNC:31419]	protein_coding
ENSG00000113407	9056.54	0.948877	0.0823128	11.5277	9.567e-31	2.83983e-29	TARS	threonyl-tRNA synthetase [Source:HGNC Symbol;Acc:HGNC:11572]	protein_coding
ENSG00000196262	18260.6	0.50126	0.043498	11.5238	1.00155e-30	2.96852e-29	PPIA	peptidylprolyl isomerase A [Source:HGNC Symbol;Acc:HGNC:9253]	protein_coding
ENSG00000144857	421.439	-2.61913	0.227378	-11.5188	1.06023e-30	3.13774e-29	BOC	BOC cell adhesion associated, oncogene regulated [Source:HGNC Symbol;Acc:HGNC:17173]	protein_coding
ENSG00000163814	6500.45	-0.536484	0.0466798	-11.4929	1.43299e-30	4.23458e-29	CDCP1	CUB domain containing protein 1 [Source:HGNC Symbol;Acc:HGNC:24357]	protein_coding
ENSG00000079616	1328.74	0.991639	0.0862973	11.491	1.46477e-30	4.32206e-29	KIF22	kinesin family member 22 [Source:HGNC Symbol;Acc:HGNC:6391]	protein_coding
ENSG00000091483	1562.36	0.723115	0.0629356	11.4898	1.48518e-30	4.37576e-29	FH	fumarate hydratase [Source:HGNC Symbol;Acc:HGNC:3700]	protein_coding
ENSG00000129946	154.682	-2.84539	0.247739	-11.4855	1.56113e-30	4.5927e-29	SHC2	SHC adaptor protein 2 [Source:HGNC Symbol;Acc:HGNC:29869]	protein_coding
ENSG00000203875	2228.39	0.794776	0.0692224	11.4815	1.63457e-30	4.8016e-29	SNHG5	small nucleolar RNA host gene 5 [Source:HGNC Symbol;Acc:HGNC:21026]	processed_transcript
ENSG00000099998	449.767	-1.73549	0.151265	-11.4732	1.79856e-30	5.27551e-29	GGT5	gamma-glutamyltransferase 5 [Source:HGNC Symbol;Acc:HGNC:4260]	protein_coding
ENSG00000075415	9156.09	0.509911	0.0444852	11.4625	2.03603e-30	5.96322e-29	SLC25A3	solute carrier family 25 member 3 [Source:HGNC Symbol;Acc:HGNC:10989]	protein_coding
ENSG00000075651	722.82	-2.46375	0.215018	-11.4583	2.13584e-30	6.24632e-29	PLD1	phospholipase D1 [Source:HGNC Symbol;Acc:HGNC:9067]	protein_coding
ENSG00000150768	2055.54	0.837688	0.0731174	11.4568	2.17514e-30	6.35187e-29	DLAT	dihydrolipoamide S-acetyltransferase [Source:HGNC Symbol;Acc:HGNC:2896]	protein_coding
ENSG00000113916	1289.67	-1.65195	0.144234	-11.4533	2.26485e-30	6.6041e-29	BCL6	B-cell CLL/lymphoma 6 [Source:HGNC Symbol;Acc:HGNC:1001]	protein_coding
ENSG00000167085	3475.2	0.597617	0.0522112	11.4461	2.45836e-30	7.1578e-29	PHB	prohibitin [Source:HGNC Symbol;Acc:HGNC:8912]	protein_coding
ENSG00000166226	3801.5	0.694675	0.0607992	11.4257	3.11026e-30	9.04259e-29	CCT2	chaperonin containing TCP1 subunit 2 [Source:HGNC Symbol;Acc:HGNC:1615]	protein_coding
ENSG00000185585	678.326	-1.31585	0.115182	-11.4241	3.16984e-30	9.20229e-29	OLFML2A	olfactomedin like 2A [Source:HGNC Symbol;Acc:HGNC:27270]	protein_coding
ENSG00000175792	1784.77	0.817432	0.0716269	11.4124	3.62728e-30	1.05149e-28	RUVBL1	RuvB like AAA ATPase 1 [Source:HGNC Symbol;Acc:HGNC:10474]	protein_coding
ENSG00000086062	7712.54	-0.500504	0.0439377	-11.3912	4.62484e-30	1.3387e-28	B4GALT1	beta-1,4-galactosyltransferase 1 [Source:HGNC Symbol;Acc:HGNC:924]	protein_coding
ENSG00000139178	2224.65	-0.885692	0.0777972	-11.3846	4.98806e-30	1.44173e-28	C1RL	complement C1r subcomponent like [Source:HGNC Symbol;Acc:HGNC:21265]	protein_coding
ENSG00000048544	1934.18	0.742452	0.0652943	11.3709	5.84101e-30	1.6858e-28	MRPS10	mitochondrial ribosomal protein S10 [Source:HGNC Symbol;Acc:HGNC:14502]	protein_coding
ENSG00000170540	4719.26	0.822501	0.0724221	11.357	6.84275e-30	1.97205e-28	ARL6IP1	ADP ribosylation factor like GTPase 6 interacting protein 1 [Source:HGNC Symbol;Acc:HGNC:697]	protein_coding
ENSG00000100591	2327.48	0.689381	0.0607487	11.3481	7.58159e-30	2.1818e-28	AHSA1	activator of HSP90 ATPase activity 1 [Source:HGNC Symbol;Acc:HGNC:1189]	protein_coding
ENSG00000150347	534.531	-1.3219	0.116571	-11.3399	8.32546e-30	2.39239e-28	ARID5B	AT-rich interaction domain 5B [Source:HGNC Symbol;Acc:HGNC:17362]	protein_coding
ENSG00000155115	688.931	1.17934	0.104153	11.3232	1.00771e-29	2.89154e-28	GTF3C6	general transcription factor IIIC subunit 6 [Source:HGNC Symbol;Acc:HGNC:20872]	protein_coding
ENSG00000130826	2027.27	1.16173	0.102602	11.3228	1.01242e-29	2.90086e-28	DKC1	dyskerin pseudouridine synthase 1 [Source:HGNC Symbol;Acc:HGNC:2890]	protein_coding
ENSG00000175592	2378.77	0.871789	0.0770138	11.3199	1.04582e-29	2.99223e-28	FOSL1	FOS like 1, AP-1 transcription factor subunit [Source:HGNC Symbol;Acc:HGNC:13718]	protein_coding
ENSG00000129173	337.739	1.84989	0.163478	11.3158	1.09586e-29	3.13086e-28	E2F8	E2F transcription factor 8 [Source:HGNC Symbol;Acc:HGNC:24727]	protein_coding
ENSG00000121064	1558.09	-0.779065	0.0689115	-11.3053	1.2355e-29	3.52473e-28	SCPEP1	serine carboxypeptidase 1 [Source:HGNC Symbol;Acc:HGNC:29507]	protein_coding
ENSG00000277656	2120	-1.49361	0.13215	-11.3024	1.27684e-29	3.63743e-28	GSTT1	glutathione S-transferase theta 1 [Source:HGNC Symbol;Acc:HGNC:4641]	protein_coding
ENSG00000174371	837.486	2.33789	0.207028	11.2926	1.42734e-29	4.06033e-28	EXO1	exonuclease 1 [Source:HGNC Symbol;Acc:HGNC:3511]	protein_coding
ENSG00000114450	1466.15	0.888487	0.0786918	11.2907	1.45837e-29	4.14265e-28	GNB4	G protein subunit beta 4 [Source:HGNC Symbol;Acc:HGNC:20731]	protein_coding
ENSG00000141385	2817.9	0.659587	0.0584431	11.286	1.53949e-29	4.36682e-28	AFG3L2	AFG3 like matrix AAA peptidase subunit 2 [Source:HGNC Symbol;Acc:HGNC:315]	protein_coding
ENSG00000166508	3230.6	0.913941	0.0810096	11.2819	1.61252e-29	4.56741e-28	MCM7	minichromosome maintenance complex component 7 [Source:HGNC Symbol;Acc:HGNC:6950]	protein_coding
ENSG00000116459	2202.15	0.661511	0.0586647	11.2761	1.72146e-29	4.86902e-28	ATP5F1	ATP synthase, H+ transporting, mitochondrial Fo complex subunit B1 [Source:HGNC Symbol;Acc:HGNC:840]	protein_coding
ENSG00000258947	1806.16	0.824585	0.0731878	11.2667	1.91598e-29	5.41147e-28	TUBB3	tubulin beta 3 class III [Source:HGNC Symbol;Acc:HGNC:20772]	protein_coding
ENSG00000100567	2423.54	0.820153	0.0728838	11.2529	2.24157e-29	6.32205e-28	PSMA3	proteasome subunit alpha 3 [Source:HGNC Symbol;Acc:HGNC:9532]	protein_coding
ENSG00000008394	12578.6	-0.407969	0.0363219	-11.232	2.83866e-29	7.99468e-28	MGST1	microsomal glutathione S-transferase 1 [Source:HGNC Symbol;Acc:HGNC:7061]	protein_coding
ENSG00000116221	1480.71	0.762056	0.0678879	11.2252	3.06633e-29	8.62362e-28	MRPL37	mitochondrial ribosomal protein L37 [Source:HGNC Symbol;Acc:HGNC:14034]	protein_coding
ENSG00000165916	1943.35	0.689796	0.0615175	11.213	3.52022e-29	9.88607e-28	PSMC3	proteasome 26S subunit, ATPase 3 [Source:HGNC Symbol;Acc:HGNC:9549]	protein_coding
ENSG00000104889	518.815	1.24802	0.11138	11.205	3.85145e-29	1.0801e-27	RNASEH2A	ribonuclease H2 subunit A [Source:HGNC Symbol;Acc:HGNC:18518]	protein_coding
ENSG00000102804	5055.78	-0.804064	0.0718083	-11.1974	4.20022e-29	1.17624e-27	TSC22D1	TSC22 domain family member 1 [Source:HGNC Symbol;Acc:HGNC:16826]	protein_coding
ENSG00000221869	1295.45	-1.44301	0.128947	-11.1908	4.52527e-29	1.26548e-27	CEBPD	CCAAT/enhancer binding protein delta [Source:HGNC Symbol;Acc:HGNC:1835]	protein_coding
ENSG00000198618	7872.14	0.658456	0.0588756	11.1838	4.89237e-29	1.36621e-27	PPIAP22	peptidylprolyl isomerase A pseudogene 22 [Source:HGNC Symbol;Acc:HGNC:17236]	processed_pseudogene
ENSG00000161013	5396.98	-0.801451	0.0717575	-11.1689	5.79105e-29	1.61489e-27	MGAT4B	mannosyl (alpha-1,3-)-glycoprotein beta-1,4-N-acetylglucosaminyltransferase, isozyme B [Source:HGNC Symbol;Acc:HGNC:7048]	protein_coding
ENSG00000136930	3230.78	0.616406	0.0552792	11.1508	7.09938e-29	1.97694e-27	PSMB7	proteasome subunit beta 7 [Source:HGNC Symbol;Acc:HGNC:9544]	protein_coding
ENSG00000163191	5510.93	0.681824	0.0611574	11.1487	7.2679e-29	2.02103e-27	S100A11	S100 calcium binding protein A11 [Source:HGNC Symbol;Acc:HGNC:10488]	protein_coding
ENSG00000091073	1713.61	-0.913541	0.0819702	-11.1448	7.5923e-29	2.10827e-27	DTX2	deltex E3 ubiquitin ligase 2 [Source:HGNC Symbol;Acc:HGNC:15973]	protein_coding
ENSG00000073605	507.883	-1.53423	0.13768	-11.1435	7.70408e-29	2.13632e-27	GSDMB	gasdermin B [Source:HGNC Symbol;Acc:HGNC:23690]	protein_coding
ENSG00000148672	3581.66	0.656925	0.0589547	11.1429	7.75769e-29	2.14818e-27	GLUD1	glutamate dehydrogenase 1 [Source:HGNC Symbol;Acc:HGNC:4335]	protein_coding
ENSG00000173812	10737	0.404022	0.0362609	11.1421	7.82547e-29	2.16392e-27	EIF1	eukaryotic translation initiation factor 1 [Source:HGNC Symbol;Acc:HGNC:3249]	protein_coding
ENSG00000178999	1119.55	1.67223	0.150106	11.1403	7.98397e-29	2.20467e-27	AURKB	aurora kinase B [Source:HGNC Symbol;Acc:HGNC:11390]	protein_coding
ENSG00000125977	5007.26	0.678259	0.0608879	11.1395	8.06012e-29	2.2226e-27	EIF2S2	eukaryotic translation initiation factor 2 subunit beta [Source:HGNC Symbol;Acc:HGNC:3266]	protein_coding
ENSG00000204899	536.022	1.34866	0.121137	11.1333	8.6341e-29	2.37756e-27	MZT1	mitotic spindle organizing protein 1 [Source:HGNC Symbol;Acc:HGNC:33830]	protein_coding
ENSG00000161692	452.306	1.46802	0.131868	11.1325	8.71806e-29	2.39735e-27	DBF4B	DBF4 zinc finger B [Source:HGNC Symbol;Acc:HGNC:17883]	protein_coding
ENSG00000182718	32257.6	0.471057	0.0423269	11.129	9.06344e-29	2.48886e-27	ANXA2	annexin A2 [Source:HGNC Symbol;Acc:HGNC:537]	protein_coding
ENSG00000146223	7192.87	0.580257	0.0521705	11.1223	9.76851e-29	2.67876e-27	RPL7L1	ribosomal protein L7 like 1 [Source:HGNC Symbol;Acc:HGNC:21370]	protein_coding
ENSG00000102401	880.426	-1.16108	0.104512	-11.1095	1.12762e-28	3.08794e-27	ARMCX3	armadillo repeat containing, X-linked 3 [Source:HGNC Symbol;Acc:HGNC:24065]	protein_coding
ENSG00000112306	12070.6	0.424124	0.038206	11.101	1.24094e-28	3.39355e-27	RPS12	ribosomal protein S12 [Source:HGNC Symbol;Acc:HGNC:10385]	protein_coding
ENSG00000120685	1450.21	0.806007	0.0726146	11.0998	1.25742e-28	3.43389e-27	PROSER1	proline and serine rich 1 [Source:HGNC Symbol;Acc:HGNC:20291]	protein_coding
ENSG00000097046	1103.75	1.14864	0.103573	11.0901	1.40125e-28	3.8214e-27	CDC7	cell division cycle 7 [Source:HGNC Symbol;Acc:HGNC:1745]	protein_coding
ENSG00000247077	1895.75	0.703892	0.0635014	11.0847	1.48892e-28	4.05491e-27	PGAM5	PGAM family member 5, mitochondrial serine/threonine protein phosphatase [Source:HGNC Symbol;Acc:HGNC:28763]	protein_coding
ENSG00000204634	1132.07	-1.15154	0.10392	-11.081	1.55091e-28	4.21792e-27	TBC1D8	TBC1 domain family member 8 [Source:HGNC Symbol;Acc:HGNC:17791]	protein_coding
ENSG00000139496	2571.1	0.883095	0.0797149	11.0782	1.60124e-28	4.34882e-27	NUP58	nucleoporin 58 [Source:HGNC Symbol;Acc:HGNC:20261]	protein_coding
ENSG00000068878	2511.87	0.683561	0.0617061	11.0777	1.6097e-28	4.36582e-27	PSME4	proteasome activator subunit 4 [Source:HGNC Symbol;Acc:HGNC:20635]	protein_coding
ENSG00000079246	8308.6	0.696733	0.0629	11.0768	1.62504e-28	4.40138e-27	XRCC5	X-ray repair cross complementing 5 [Source:HGNC Symbol;Acc:HGNC:12833]	protein_coding
ENSG00000162591	366.424	-2.02184	0.182607	-11.072	1.71456e-28	4.63751e-27	MEGF6	multiple EGF like domains 6 [Source:HGNC Symbol;Acc:HGNC:3232]	protein_coding
ENSG00000206505	840.844	-1.37568	0.124334	-11.0644	1.86731e-28	5.04378e-27	HLA-A	major histocompatibility complex, class I, A [Source:HGNC Symbol;Acc:HGNC:4931]	protein_coding
ENSG00000163808	564.935	2.3184	0.20963	11.0595	1.97269e-28	5.32114e-27	KIF15	kinesin family member 15 [Source:HGNC Symbol;Acc:HGNC:17273]	protein_coding
ENSG00000188554	7058.23	-0.75678	0.068431	-11.059	1.98258e-28	5.34056e-27	NBR1	NBR1, autophagy cargo receptor [Source:HGNC Symbol;Acc:HGNC:6746]	protein_coding
ENSG00000010278	3165.61	-0.641003	0.0579798	-11.0556	2.05864e-28	5.53791e-27	CD9	CD9 molecule [Source:HGNC Symbol;Acc:HGNC:1709]	protein_coding
ENSG00000100097	4560.05	0.911447	0.0824757	11.0511	2.16548e-28	5.81742e-27	LGALS1	galectin 1 [Source:HGNC Symbol;Acc:HGNC:6561]	protein_coding
ENSG00000178202	3050.34	0.689546	0.0625184	11.0295	2.75435e-28	7.38936e-27	KDELC2	KDEL motif containing 2 [Source:HGNC Symbol;Acc:HGNC:28496]	protein_coding
ENSG00000105369	79.8679	-4.08297	0.370254	-11.0275	2.81605e-28	7.54465e-27	CD79A	CD79a molecule [Source:HGNC Symbol;Acc:HGNC:1698]	protein_coding
ENSG00000143320	787.287	1.07681	0.0977678	11.0139	3.27377e-28	8.75912e-27	CRABP2	cellular retinoic acid binding protein 2 [Source:HGNC Symbol;Acc:HGNC:2339]	protein_coding
ENSG00000167703	827.036	-0.944332	0.0858263	-11.0028	3.70337e-28	9.89514e-27	SLC43A2	solute carrier family 43 member 2 [Source:HGNC Symbol;Acc:HGNC:23087]	protein_coding
ENSG00000101266	6091.54	0.440512	0.0400475	10.9997	3.83297e-28	1.02276e-26	CSNK2A1	casein kinase 2 alpha 1 [Source:HGNC Symbol;Acc:HGNC:2457]	protein_coding
ENSG00000188610	778.817	2.80462	0.255406	10.9811	4.71411e-28	1.25619e-26	FAM72B	family with sequence similarity 72 member B [Source:HGNC Symbol;Acc:HGNC:24805]	protein_coding
ENSG00000112033	4020.21	-0.494517	0.0450403	-10.9794	4.79957e-28	1.27724e-26	PPARD	peroxisome proliferator activated receptor delta [Source:HGNC Symbol;Acc:HGNC:9235]	protein_coding
ENSG00000107738	3571.22	-0.713606	0.0650373	-10.9723	5.19561e-28	1.38078e-26	VSIR	V-set immunoregulatory receptor [Source:HGNC Symbol;Acc:HGNC:30085]	protein_coding
ENSG00000178950	1912.33	-0.849208	0.0774037	-10.9712	5.2597e-28	1.39594e-26	GAK	cyclin G associated kinase [Source:HGNC Symbol;Acc:HGNC:4113]	protein_coding
ENSG00000091409	2950.24	0.966067	0.0881174	10.9634	5.72995e-28	1.5187e-26	ITGA6	integrin subunit alpha 6 [Source:HGNC Symbol;Acc:HGNC:6142]	protein_coding
ENSG00000050165	958.892	-0.954553	0.0871052	-10.9586	6.04166e-28	1.59918e-26	DKK3	dickkopf WNT signaling pathway inhibitor 3 [Source:HGNC Symbol;Acc:HGNC:2893]	protein_coding
ENSG00000141425	7016.29	0.499999	0.0456359	10.9563	6.19935e-28	1.63873e-26	RPRD1A	regulation of nuclear pre-mRNA domain containing 1A [Source:HGNC Symbol;Acc:HGNC:25560]	protein_coding
ENSG00000165704	1056.33	0.881141	0.0804357	10.9546	6.31539e-28	1.66718e-26	HPRT1	hypoxanthine phosphoribosyltransferase 1 [Source:HGNC Symbol;Acc:HGNC:5157]	protein_coding
ENSG00000111639	1327.01	0.843033	0.0770458	10.942	7.25983e-28	1.91395e-26	MRPL51	mitochondrial ribosomal protein L51 [Source:HGNC Symbol;Acc:HGNC:14044]	protein_coding
ENSG00000158373	480.403	-1.49261	0.13645	-10.9388	7.51812e-28	1.9794e-26	HIST1H2BD	histone cluster 1 H2B family member d [Source:HGNC Symbol;Acc:HGNC:4747]	protein_coding
ENSG00000136231	428.363	1.67257	0.152997	10.932	8.10102e-28	2.13004e-26	IGF2BP3	insulin like growth factor 2 mRNA binding protein 3 [Source:HGNC Symbol;Acc:HGNC:28868]	protein_coding
ENSG00000161057	2376.15	0.596485	0.0545918	10.9263	8.63263e-28	2.26681e-26	PSMC2	proteasome 26S subunit, ATPase 2 [Source:HGNC Symbol;Acc:HGNC:9548]	protein_coding
ENSG00000075426	6908.17	-1.00919	0.0924664	-10.9141	9.86782e-28	2.58772e-26	FOSL2	FOS like 2, AP-1 transcription factor subunit [Source:HGNC Symbol;Acc:HGNC:3798]	protein_coding
ENSG00000148229	2043.22	0.73175	0.0670506	10.9134	9.94599e-28	2.60477e-26	POLE3	DNA polymerase epsilon 3, accessory subunit [Source:HGNC Symbol;Acc:HGNC:13546]	protein_coding
ENSG00000100906	6462.91	-0.956046	0.0876331	-10.9096	1.03658e-27	2.71112e-26	NFKBIA	NFKB inhibitor alpha [Source:HGNC Symbol;Acc:HGNC:7797]	protein_coding
ENSG00000154127	3128.94	0.859276	0.0791688	10.8537	1.91473e-27	5.00127e-26	UBASH3B	ubiquitin associated and SH3 domain containing B [Source:HGNC Symbol;Acc:HGNC:29884]	protein_coding
ENSG00000135046	7728.93	0.556881	0.0513759	10.8393	2.24064e-27	5.82821e-26	ANXA1	annexin A1 [Source:HGNC Symbol;Acc:HGNC:533]	protein_coding
ENSG00000136982	237.758	1.96944	0.181693	10.8394	2.23967e-27	5.82821e-26	DSCC1	DNA replication and sister chromatid cohesion 1 [Source:HGNC Symbol;Acc:HGNC:24453]	protein_coding
ENSG00000141458	11639.5	-0.52898	0.0488016	-10.8394	2.23916e-27	5.82821e-26	NPC1	NPC intracellular cholesterol transporter 1 [Source:HGNC Symbol;Acc:HGNC:7897]	protein_coding
ENSG00000152795	3238.96	0.683142	0.0630249	10.8392	2.24309e-27	5.82821e-26	HNRNPDL	heterogeneous nuclear ribonucleoprotein D like [Source:HGNC Symbol;Acc:HGNC:5037]	protein_coding
ENSG00000115875	2243.21	0.71161	0.0657789	10.8182	2.82235e-27	7.32368e-26	SRSF7	serine and arginine rich splicing factor 7 [Source:HGNC Symbol;Acc:HGNC:10789]	protein_coding
ENSG00000101000	1608.7	-0.78516	0.0726928	-10.8011	3.40212e-27	8.81656e-26	PROCR	protein C receptor [Source:HGNC Symbol;Acc:HGNC:9452]	protein_coding
ENSG00000147676	794.399	-1.0936	0.101315	-10.7941	3.67228e-27	9.50425e-26	MAL2	mal, T-cell differentiation protein 2 (gene/pseudogene) [Source:HGNC Symbol;Acc:HGNC:13634]	protein_coding
ENSG00000137054	972.956	0.811724	0.075238	10.7887	3.8907e-27	1.00564e-25	POLR1E	RNA polymerase I subunit E [Source:HGNC Symbol;Acc:HGNC:17631]	protein_coding
ENSG00000111885	530.221	-1.42809	0.132576	-10.7719	4.67479e-27	1.20673e-25	MAN1A1	mannosidase alpha class 1A member 1 [Source:HGNC Symbol;Acc:HGNC:6821]	protein_coding
ENSG00000270276	757.347	-1.91461	0.178035	-10.7541	5.66642e-27	1.4608e-25	HIST2H4B	histone cluster 2 H4 family member b [Source:HGNC Symbol;Acc:HGNC:29607]	protein_coding
ENSG00000197971	2537.85	-0.773576	0.0719767	-10.7476	6.08307e-27	1.56617e-25	MBP	myelin basic protein [Source:HGNC Symbol;Acc:HGNC:6925]	protein_coding
ENSG00000075624	75791.5	0.44459	0.0414179	10.7343	7.02869e-27	1.80729e-25	ACTB	actin beta [Source:HGNC Symbol;Acc:HGNC:132]	protein_coding
ENSG00000131174	1221.59	0.854663	0.079648	10.7305	7.31911e-27	1.87952e-25	COX7B	cytochrome c oxidase subunit 7B [Source:HGNC Symbol;Acc:HGNC:2291]	protein_coding
ENSG00000171223	3624.33	-1.32468	0.123464	-10.7293	7.41765e-27	1.90236e-25	JUNB	JunB proto-oncogene, AP-1 transcription factor subunit [Source:HGNC Symbol;Acc:HGNC:6205]	protein_coding
ENSG00000109046	2652.24	-0.66269	0.0617907	-10.7248	7.78931e-27	1.99509e-25	WSB1	WD repeat and SOCS box containing 1 [Source:HGNC Symbol;Acc:HGNC:19221]	protein_coding
ENSG00000057608	5073.06	0.465054	0.0433691	10.7232	7.92548e-27	2.02735e-25	GDI2	GDP dissociation inhibitor 2 [Source:HGNC Symbol;Acc:HGNC:4227]	protein_coding
ENSG00000164924	22541.5	0.586225	0.0546855	10.7199	8.20675e-27	2.09659e-25	YWHAZ	tyrosine 3-monooxygenase/tryptophan 5-monooxygenase activation protein zeta [Source:HGNC Symbol;Acc:HGNC:12855]	protein_coding
ENSG00000180628	2375.04	0.661927	0.0617509	10.7193	8.26177e-27	2.10792e-25	PCGF5	polycomb group ring finger 5 [Source:HGNC Symbol;Acc:HGNC:28264]	protein_coding
ENSG00000164307	1437.76	-0.996949	0.0930189	-10.7177	8.4067e-27	2.14214e-25	ERAP1	endoplasmic reticulum aminopeptidase 1 [Source:HGNC Symbol;Acc:HGNC:18173]	protein_coding
ENSG00000105855	155.708	-2.82719	0.263803	-10.7171	8.466e-27	2.15448e-25	ITGB8	integrin subunit beta 8 [Source:HGNC Symbol;Acc:HGNC:6163]	protein_coding
ENSG00000100934	5007.12	0.70462	0.0657863	10.7107	9.06319e-27	2.30349e-25	SEC23A	Sec23 homolog A, coat complex II component [Source:HGNC Symbol;Acc:HGNC:10701]	protein_coding
ENSG00000137135	741.906	1.47	0.137307	10.706	9.5398e-27	2.42152e-25	ARHGEF39	Rho guanine nucleotide exchange factor 39 [Source:HGNC Symbol;Acc:HGNC:25909]	protein_coding
ENSG00000275342	848.851	-0.957796	0.089474	-10.7047	9.66918e-27	2.45122e-25	PRAG1	PEAK1 related kinase activating pseudokinase 1 [Source:HGNC Symbol;Acc:HGNC:25438]	protein_coding
ENSG00000064687	1787.66	-1.24363	0.116218	-10.7009	1.00802e-26	2.55216e-25	ABCA7	ATP binding cassette subfamily A member 7 [Source:HGNC Symbol;Acc:HGNC:37]	protein_coding
ENSG00000115657	849.74	1.09983	0.102837	10.6949	1.07541e-26	2.7193e-25	ABCB6	ATP binding cassette subfamily B member 6 (Langereis blood group) [Source:HGNC Symbol;Acc:HGNC:47]	protein_coding
ENSG00000197451	2539.34	0.576441	0.0539261	10.6895	1.14021e-26	2.87948e-25	HNRNPAB	heterogeneous nuclear ribonucleoprotein A/B [Source:HGNC Symbol;Acc:HGNC:5034]	protein_coding
ENSG00000025708	584.918	-1.49435	0.139883	-10.6829	1.22419e-26	3.08369e-25	TYMP	thymidine phosphorylase [Source:HGNC Symbol;Acc:HGNC:3148]	protein_coding
ENSG00000198860	1208.67	0.865742	0.0810394	10.683	1.22292e-26	3.08369e-25	TSEN15	tRNA splicing endonuclease subunit 15 [Source:HGNC Symbol;Acc:HGNC:16791]	protein_coding
ENSG00000125166	4765.53	0.544069	0.0509477	10.679	1.27687e-26	3.21229e-25	GOT2	glutamic-oxaloacetic transaminase 2 [Source:HGNC Symbol;Acc:HGNC:4433]	protein_coding
ENSG00000100299	871.927	-1.19059	0.111502	-10.6778	1.29348e-26	3.24994e-25	ARSA	arylsulfatase A [Source:HGNC Symbol;Acc:HGNC:713]	protein_coding
ENSG00000162607	2001.03	0.815107	0.0763727	10.6727	1.36526e-26	3.42595e-25	USP1	ubiquitin specific peptidase 1 [Source:HGNC Symbol;Acc:HGNC:12607]	protein_coding
ENSG00000122068	2473.02	0.670621	0.0628489	10.6704	1.40087e-26	3.51087e-25	FYTTD1	forty-two-three domain containing 1 [Source:HGNC Symbol;Acc:HGNC:25407]	protein_coding
ENSG00000167470	2891.85	-0.876694	0.0823701	-10.6433	1.87277e-26	4.6876e-25	MIDN	midnolin [Source:HGNC Symbol;Acc:HGNC:16298]	protein_coding
ENSG00000092969	2043.38	-0.987632	0.0929292	-10.6278	2.2128e-26	5.53172e-25	TGFB2	transforming growth factor beta 2 [Source:HGNC Symbol;Acc:HGNC:11768]	protein_coding
ENSG00000136205	8050.43	-0.623209	0.0586415	-10.6274	2.22133e-26	5.54604e-25	TNS3	tensin 3 [Source:HGNC Symbol;Acc:HGNC:21616]	protein_coding
ENSG00000120539	601.825	1.21201	0.114138	10.6189	2.43513e-26	6.07218e-25	MASTL	microtubule associated serine/threonine kinase like [Source:HGNC Symbol;Acc:HGNC:19042]	protein_coding
ENSG00000174282	3175.27	-0.590224	0.0556009	-10.6154	2.52772e-26	6.29514e-25	ZBTB4	zinc finger and BTB domain containing 4 [Source:HGNC Symbol;Acc:HGNC:23847]	protein_coding
ENSG00000007968	426.581	1.80518	0.170126	10.6108	2.65385e-26	6.60096e-25	E2F2	E2F transcription factor 2 [Source:HGNC Symbol;Acc:HGNC:3114]	protein_coding
ENSG00000276681	1430.48	-1.17837	0.111062	-10.6101	2.67454e-26	6.64406e-25	LENG8	leukocyte receptor cluster member 8 [Source:HGNC Symbol;Acc:HGNC:15500]	protein_coding
ENSG00000177602	283.126	1.626	0.153331	10.6046	2.83757e-26	7.04023e-25	HASPIN	histone H3 associated protein kinase [Source:HGNC Symbol;Acc:HGNC:19682]	protein_coding
ENSG00000090238	687.212	-1.81219	0.171016	-10.5966	3.09023e-26	7.6575e-25	YPEL3	yippee like 3 [Source:HGNC Symbol;Acc:HGNC:18327]	protein_coding
ENSG00000165480	400.953	2.5589	0.24234	10.5592	4.60785e-26	1.14039e-24	SKA3	spindle and kinetochore associated complex subunit 3 [Source:HGNC Symbol;Acc:HGNC:20262]	protein_coding
ENSG00000140391	5714.32	-0.606985	0.0575019	-10.5559	4.76978e-26	1.17899e-24	TSPAN3	tetraspanin 3 [Source:HGNC Symbol;Acc:HGNC:17752]	protein_coding
ENSG00000104147	390.413	1.55127	0.147041	10.5499	5.08296e-26	1.25483e-24	OIP5	Opa interacting protein 5 [Source:HGNC Symbol;Acc:HGNC:20300]	protein_coding
ENSG00000196126	333.746	-1.44816	0.137321	-10.5459	5.30863e-26	1.30891e-24	HLA-DRB1	major histocompatibility complex, class II, DR beta 1 [Source:HGNC Symbol;Acc:HGNC:4948]	protein_coding
ENSG00000257411	836.413	1.00909	0.0956969	10.5446	5.37825e-26	1.32443e-24	AC034102.2		protein_coding
ENSG00000143153	3134.35	0.712241	0.067581	10.5391	5.7054e-26	1.40325e-24	ATP1B1	ATPase Na+/K+ transporting subunit beta 1 [Source:HGNC Symbol;Acc:HGNC:804]	protein_coding
ENSG00000188643	4057.11	0.521376	0.0495619	10.5197	7.00893e-26	1.72171e-24	S100A16	S100 calcium binding protein A16 [Source:HGNC Symbol;Acc:HGNC:20441]	protein_coding
ENSG00000158769	8597.57	-0.535838	0.0509514	-10.5167	7.24002e-26	1.77627e-24	F11R	F11 receptor [Source:HGNC Symbol;Acc:HGNC:14685]	protein_coding
ENSG00000214078	3129.35	0.526341	0.0500517	10.5159	7.29515e-26	1.78758e-24	CPNE1	copine 1 [Source:HGNC Symbol;Acc:HGNC:2314]	protein_coding
ENSG00000187109	12544.5	0.622523	0.0592699	10.5032	8.35069e-26	2.0437e-24	NAP1L1	nucleosome assembly protein 1 like 1 [Source:HGNC Symbol;Acc:HGNC:7637]	protein_coding
ENSG00000278050	275.065	-2.28615	0.217908	-10.4914	9.46358e-26	2.3132e-24	NEAT1_2	Nuclear enriched abundant transcript 1 conserved region 2 [Source:RFAM;Acc:RF01956]	misc_RNA
ENSG00000178952	5169.18	0.559505	0.0533911	10.4794	1.07457e-25	2.62336e-24	TUFM	Tu translation elongation factor, mitochondrial [Source:HGNC Symbol;Acc:HGNC:12420]	protein_coding
ENSG00000105197	1827.7	0.717634	0.0685175	10.4737	1.14046e-25	2.78078e-24	TIMM50	translocase of inner mitochondrial membrane 50 [Source:HGNC Symbol;Acc:HGNC:23656]	protein_coding
ENSG00000108424	13847.4	0.726989	0.0694672	10.4652	1.24793e-25	3.0391e-24	KPNB1	karyopherin subunit beta 1 [Source:HGNC Symbol;Acc:HGNC:6400]	protein_coding
ENSG00000145730	7674.92	-0.510363	0.0487925	-10.4599	1.32058e-25	3.21205e-24	PAM	peptidylglycine alpha-amidating monooxygenase [Source:HGNC Symbol;Acc:HGNC:8596]	protein_coding
ENSG00000135750	326.793	-1.69767	0.16239	-10.4543	1.40079e-25	3.40298e-24	KCNK1	potassium two pore domain channel subfamily K member 1 [Source:HGNC Symbol;Acc:HGNC:6272]	protein_coding
ENSG00000171206	2118.27	-1.03768	0.0992623	-10.454	1.40542e-25	3.41003e-24	TRIM8	tripartite motif containing 8 [Source:HGNC Symbol;Acc:HGNC:15579]	protein_coding
ENSG00000136450	5134.55	0.795688	0.0761162	10.4536	1.41064e-25	3.4185e-24	SRSF1	serine and arginine rich splicing factor 1 [Source:HGNC Symbol;Acc:HGNC:10780]	protein_coding
ENSG00000092470	1402.46	1.11058	0.106253	10.4522	1.43173e-25	3.46539e-24	WDR76	WD repeat domain 76 [Source:HGNC Symbol;Acc:HGNC:25773]	protein_coding
ENSG00000140740	3145.14	0.580483	0.0555726	10.4455	1.5368e-25	3.71515e-24	UQCRC2	ubiquinol-cytochrome c reductase core protein II [Source:HGNC Symbol;Acc:HGNC:12586]	protein_coding
ENSG00000123240	2560.6	-0.633838	0.0607114	-10.4402	1.62499e-25	3.92355e-24	OPTN	optineurin [Source:HGNC Symbol;Acc:HGNC:17142]	protein_coding
ENSG00000096171	2251.29	0.823975	0.0789416	10.4378	1.66675e-25	4.01948e-24	VARS	valyl-tRNA synthetase [Source:HGNC Symbol;Acc:HGNC:12651]	protein_coding
ENSG00000100991	2032.46	-0.585844	0.0561379	-10.4358	1.70158e-25	4.0985e-24	TRPC4AP	transient receptor potential cation channel subfamily C member 4 associated protein [Source:HGNC Symbol;Acc:HGNC:16181]	protein_coding
ENSG00000198331	423.045	1.22729	0.11761	10.4353	1.71028e-25	4.11445e-24	HYLS1	HYLS1, centriolar and ciliogenesis associated [Source:HGNC Symbol;Acc:HGNC:26558]	protein_coding
ENSG00000123562	4496.68	0.47866	0.0458773	10.4335	1.74388e-25	4.19017e-24	MORF4L2	mortality factor 4 like 2 [Source:HGNC Symbol;Acc:HGNC:16849]	protein_coding
ENSG00000213585	4880.5	0.647319	0.0621084	10.4224	1.95911e-25	4.70163e-24	VDAC1	voltage dependent anion channel 1 [Source:HGNC Symbol;Acc:HGNC:12669]	protein_coding
ENSG00000114686	1760.98	0.939945	0.0901889	10.422	1.96864e-25	4.71877e-24	MRPL3	mitochondrial ribosomal protein L3 [Source:HGNC Symbol;Acc:HGNC:10379]	protein_coding
ENSG00000125743	2254.62	0.672794	0.0645565	10.4218	1.97224e-25	4.72168e-24	SNRPD2	small nuclear ribonucleoprotein D2 polypeptide [Source:HGNC Symbol;Acc:HGNC:11159]	protein_coding
ENSG00000173531	313.783	-1.51005	0.144953	-10.4175	2.06246e-25	4.93171e-24	MST1	macrophage stimulating 1 [Source:HGNC Symbol;Acc:HGNC:7380]	protein_coding
ENSG00000111716	9317.82	0.751929	0.0721803	10.4174	2.06581e-25	4.93376e-24	LDHB	lactate dehydrogenase B [Source:HGNC Symbol;Acc:HGNC:6541]	protein_coding
ENSG00000111145	2749.44	-0.768341	0.0737566	-10.4172	2.06867e-25	4.93466e-24	ELK3	ELK3, ETS transcription factor [Source:HGNC Symbol;Acc:HGNC:3325]	protein_coding
ENSG00000183856	2098.82	0.816807	0.0784101	10.4171	2.07152e-25	4.9355e-24	IQGAP3	IQ motif containing GTPase activating protein 3 [Source:HGNC Symbol;Acc:HGNC:20669]	protein_coding
ENSG00000070814	1554.16	0.716084	0.068833	10.4032	2.39747e-25	5.70524e-24	TCOF1	treacle ribosome biogenesis factor 1 [Source:HGNC Symbol;Acc:HGNC:11654]	protein_coding
ENSG00000146072	2408.22	-0.576145	0.0554371	-10.3928	2.67515e-25	6.35839e-24	TNFRSF21	TNF receptor superfamily member 21 [Source:HGNC Symbol;Acc:HGNC:13469]	protein_coding
ENSG00000197965	7530.1	-0.59566	0.0573275	-10.3905	2.73988e-25	6.50443e-24	MPZL1	myelin protein zero like 1 [Source:HGNC Symbol;Acc:HGNC:7226]	protein_coding
ENSG00000125944	5896.52	0.745388	0.0717433	10.3896	2.7637e-25	6.55311e-24	HNRNPR	heterogeneous nuclear ribonucleoprotein R [Source:HGNC Symbol;Acc:HGNC:5047]	protein_coding
ENSG00000158292	459.345	-1.25294	0.120621	-10.3874	2.82952e-25	6.70116e-24	GPR153	G protein-coupled receptor 153 [Source:HGNC Symbol;Acc:HGNC:23618]	protein_coding
ENSG00000146701	5805.89	0.724749	0.0698196	10.3803	3.04791e-25	7.20973e-24	MDH2	malate dehydrogenase 2 [Source:HGNC Symbol;Acc:HGNC:6971]	protein_coding
ENSG00000187608	329.122	-1.90685	0.183717	-10.3793	3.08119e-25	7.27976e-24	ISG15	ISG15 ubiquitin-like modifier [Source:HGNC Symbol;Acc:HGNC:4053]	protein_coding
ENSG00000023228	2361.11	0.84002	0.0809939	10.3714	3.34619e-25	7.89645e-24	NDUFS1	NADH:ubiquinone oxidoreductase core subunit S1 [Source:HGNC Symbol;Acc:HGNC:7707]	protein_coding
ENSG00000149260	1079.64	-0.830968	0.0801926	-10.3621	3.68603e-25	8.68807e-24	CAPN5	calpain 5 [Source:HGNC Symbol;Acc:HGNC:1482]	protein_coding
ENSG00000106853	7589.23	-0.468508	0.0452301	-10.3583	3.8359e-25	9.03056e-24	PTGR1	prostaglandin reductase 1 [Source:HGNC Symbol;Acc:HGNC:18429]	protein_coding
ENSG00000144554	941.951	1.60878	0.155516	10.3448	4.41948e-25	1.03921e-23	FANCD2	Fanconi anemia complementation group D2 [Source:HGNC Symbol;Acc:HGNC:3585]	protein_coding
ENSG00000106105	6129.75	1.00981	0.0976172	10.3446	4.42778e-25	1.03993e-23	GARS	glycyl-tRNA synthetase [Source:HGNC Symbol;Acc:HGNC:4162]	protein_coding
ENSG00000117118	1723.79	0.67971	0.0657346	10.3402	4.63498e-25	1.0873e-23	SDHB	succinate dehydrogenase complex iron sulfur subunit B [Source:HGNC Symbol;Acc:HGNC:10681]	protein_coding
ENSG00000102181	4626.9	-0.925858	0.0895443	-10.3397	4.6615e-25	1.09223e-23	CD99L2	CD99 molecule like 2 [Source:HGNC Symbol;Acc:HGNC:18237]	protein_coding
ENSG00000103495	2228.34	0.735006	0.0711048	10.3369	4.79581e-25	1.12237e-23	MAZ	MYC associated zinc finger protein [Source:HGNC Symbol;Acc:HGNC:6914]	protein_coding
ENSG00000188706	1269.68	-0.838374	0.0811099	-10.3363	4.82975e-25	1.12897e-23	ZDHHC9	zinc finger DHHC-type containing 9 [Source:HGNC Symbol;Acc:HGNC:18475]	protein_coding
ENSG00000164463	254.36	-1.81221	0.175466	-10.328	5.26656e-25	1.22963e-23	CREBRF	CREB3 regulatory factor [Source:HGNC Symbol;Acc:HGNC:24050]	protein_coding
ENSG00000008018	2493.64	0.583231	0.0564765	10.327	5.32144e-25	1.24098e-23	PSMB1	proteasome subunit beta 1 [Source:HGNC Symbol;Acc:HGNC:9537]	protein_coding
ENSG00000116455	441.13	1.36135	0.132278	10.2916	7.68853e-25	1.79088e-23	WDR77	WD repeat domain 77 [Source:HGNC Symbol;Acc:HGNC:29652]	protein_coding
ENSG00000278828	299.426	-1.48874	0.144676	-10.2901	7.80765e-25	1.81649e-23	HIST1H3H	histone cluster 1 H3 family member h [Source:HGNC Symbol;Acc:HGNC:4775]	protein_coding
ENSG00000132824	9080.54	-0.590243	0.0573625	-10.2897	7.84179e-25	1.82229e-23	SERINC3	serine incorporator 3 [Source:HGNC Symbol;Acc:HGNC:11699]	protein_coding
ENSG00000115233	1475.76	0.752108	0.0730954	10.2894	7.86575e-25	1.82572e-23	PSMD14	proteasome 26S subunit, non-ATPase 14 [Source:HGNC Symbol;Acc:HGNC:16889]	protein_coding
ENSG00000114841	353.784	-4.09056	0.397809	-10.2827	8.42976e-25	1.95434e-23	DNAH1	dynein axonemal heavy chain 1 [Source:HGNC Symbol;Acc:HGNC:2940]	protein_coding
ENSG00000186298	5948.96	0.488591	0.047548	10.2758	9.0635e-25	2.09881e-23	PPP1CC	protein phosphatase 1 catalytic subunit gamma [Source:HGNC Symbol;Acc:HGNC:9283]	protein_coding
ENSG00000106355	528.812	1.10893	0.108022	10.2659	1.00428e-24	2.32287e-23	LSM5	LSM5 homolog, U6 small nuclear RNA and mRNA degradation associated [Source:HGNC Symbol;Acc:HGNC:17162]	protein_coding
ENSG00000171564	109.293	2.89431	0.28203	10.2624	1.04105e-24	2.4051e-23	FGB	fibrinogen beta chain [Source:HGNC Symbol;Acc:HGNC:3662]	protein_coding
ENSG00000104081	573.214	-1.54439	0.150527	-10.2599	1.06851e-24	2.46567e-23	BMF	Bcl2 modifying factor [Source:HGNC Symbol;Acc:HGNC:24132]	protein_coding
ENSG00000075218	523.275	1.72216	0.167902	10.257	1.10118e-24	2.53811e-23	GTSE1	G2 and S-phase expressed 1 [Source:HGNC Symbol;Acc:HGNC:13698]	protein_coding
ENSG00000035403	12783.2	-0.521575	0.0508986	-10.2473	1.21665e-24	2.80098e-23	VCL	vinculin [Source:HGNC Symbol;Acc:HGNC:12665]	protein_coding
ENSG00000120699	598.166	1.00857	0.0984763	10.2417	1.28938e-24	2.96498e-23	EXOSC8	exosome component 8 [Source:HGNC Symbol;Acc:HGNC:17035]	protein_coding
ENSG00000224501	2217.89	-0.818823	0.0801245	-10.2194	1.62371e-24	3.72945e-23	HSPA1B	heat shock protein family A (Hsp70) member 1B [Source:HGNC Symbol;Acc:HGNC:5233]	protein_coding
ENSG00000175768	1976.53	0.6358	0.0622406	10.2152	1.69546e-24	3.88973e-23	TOMM5	translocase of outer mitochondrial membrane 5 [Source:HGNC Symbol;Acc:HGNC:31369]	protein_coding
ENSG00000103035	2439.23	0.611398	0.0598599	10.2138	1.71987e-24	3.94117e-23	PSMD7	proteasome 26S subunit, non-ATPase 7 [Source:HGNC Symbol;Acc:HGNC:9565]	protein_coding
ENSG00000198042	991.415	1.08278	0.106039	10.2111	1.76767e-24	4.04603e-23	MAK16	MAK16 homolog [Source:HGNC Symbol;Acc:HGNC:13703]	protein_coding
ENSG00000198363	46506.2	0.56098	0.0549568	10.2077	1.8324e-24	4.18934e-23	ASPH	aspartate beta-hydroxylase [Source:HGNC Symbol;Acc:HGNC:757]	protein_coding
ENSG00000128342	1876.48	-0.843912	0.0827474	-10.1987	2.01039e-24	4.59097e-23	LIF	LIF, interleukin 6 family cytokine [Source:HGNC Symbol;Acc:HGNC:6596]	protein_coding
ENSG00000105281	4067.73	1.06406	0.104336	10.1984	2.0158e-24	4.59802e-23	SLC1A5	solute carrier family 1 member 5 [Source:HGNC Symbol;Acc:HGNC:10943]	protein_coding
ENSG00000034510	15578.5	0.434585	0.0426179	10.1972	2.04026e-24	4.64846e-23	TMSB10	thymosin beta 10 [Source:HGNC Symbol;Acc:HGNC:11879]	protein_coding
ENSG00000145604	1927.92	1.0987	0.107779	10.194	2.10845e-24	4.7983e-23	SKP2	S-phase kinase associated protein 2 [Source:HGNC Symbol;Acc:HGNC:10901]	protein_coding
ENSG00000173530	1554.13	0.680311	0.0667465	10.1925	2.14265e-24	4.87054e-23	TNFRSF10D	TNF receptor superfamily member 10d [Source:HGNC Symbol;Acc:HGNC:11907]	protein_coding
ENSG00000116161	2059.13	0.892483	0.0876054	10.1875	2.25424e-24	5.11832e-23	CACYBP	calcyclin binding protein [Source:HGNC Symbol;Acc:HGNC:30423]	protein_coding
ENSG00000125445	1554.75	0.695436	0.0683036	10.1815	2.39746e-24	5.43726e-23	MRPS7	mitochondrial ribosomal protein S7 [Source:HGNC Symbol;Acc:HGNC:14499]	protein_coding
ENSG00000228716	1643.77	1.09813	0.107865	10.1806	2.42153e-24	5.48558e-23	DHFR	dihydrofolate reductase [Source:HGNC Symbol;Acc:HGNC:2861]	protein_coding
ENSG00000164284	558.61	1.13109	0.111197	10.1719	2.64675e-24	5.98891e-23	GRPEL2	GrpE like 2, mitochondrial [Source:HGNC Symbol;Acc:HGNC:21060]	protein_coding
ENSG00000049541	1173.27	0.846571	0.0832307	10.1714	2.66111e-24	6.01453e-23	RFC2	replication factor C subunit 2 [Source:HGNC Symbol;Acc:HGNC:9970]	protein_coding
ENSG00000092199	20244.6	0.546127	0.0536976	10.1704	2.68755e-24	6.06736e-23	HNRNPC	heterogeneous nuclear ribonucleoprotein C (C1/C2) [Source:HGNC Symbol;Acc:HGNC:5035]	protein_coding
ENSG00000272695	248.684	-1.71983	0.169223	-10.1631	2.8984e-24	6.53592e-23	GAS6-AS2	GAS6 antisense RNA 2 (head to head) [Source:HGNC Symbol;Acc:HGNC:43694]	lincRNA
ENSG00000221829	1600.64	0.940726	0.0927511	10.1425	3.57908e-24	8.06169e-23	FANCG	Fanconi anemia complementation group G [Source:HGNC Symbol;Acc:HGNC:3588]	protein_coding
ENSG00000233450	174.496	2.97226	0.293478	10.1277	4.16172e-24	9.36339e-23	KIFC1	kinesin family member C1 [Source:HGNC Symbol;Acc:HGNC:6389]	protein_coding
ENSG00000226417	5812.92	0.414936	0.0409874	10.1235	4.34621e-24	9.76737e-23	CLIC1	chloride intracellular channel 1 [Source:HGNC Symbol;Acc:HGNC:2062]	protein_coding
ENSG00000082269	879.638	0.860112	0.0849795	10.1214	4.43966e-24	9.96607e-23	FAM135A	family with sequence similarity 135 member A [Source:HGNC Symbol;Acc:HGNC:21084]	protein_coding
ENSG00000065150	5953.22	0.942845	0.093318	10.1036	5.32643e-24	1.19432e-22	IPO5	importin 5 [Source:HGNC Symbol;Acc:HGNC:6402]	protein_coding
ENSG00000143228	700.338	2.6653	0.263902	10.0996	5.54813e-24	1.24262e-22	NUF2	NUF2, NDC80 kinetochore complex component [Source:HGNC Symbol;Acc:HGNC:14621]	protein_coding
ENSG00000077150	2397.59	-0.754661	0.0748712	-10.0794	6.81067e-24	1.52367e-22	NFKB2	nuclear factor kappa B subunit 2 [Source:HGNC Symbol;Acc:HGNC:7795]	protein_coding
ENSG00000221926	2635.99	0.717062	0.0711887	10.0727	7.29556e-24	1.6303e-22	TRIM16	tripartite motif containing 16 [Source:HGNC Symbol;Acc:HGNC:17241]	protein_coding
ENSG00000129757	114.715	-2.4607	0.24443	-10.0671	7.72249e-24	1.72376e-22	CDKN1C	cyclin dependent kinase inhibitor 1C [Source:HGNC Symbol;Acc:HGNC:1786]	protein_coding
ENSG00000183722	545.509	-1.07596	0.106898	-10.0652	7.87104e-24	1.75494e-22	LHFPL6	LHFPL tetraspan subfamily member 6 [Source:HGNC Symbol;Acc:HGNC:6586]	protein_coding
ENSG00000172890	951.564	-0.814993	0.081039	-10.0568	8.57398e-24	1.90952e-22	NADSYN1	NAD synthetase 1 [Source:HGNC Symbol;Acc:HGNC:29832]	protein_coding
ENSG00000132475	7472.75	-0.535205	0.0532472	-10.0513	9.06417e-24	2.01642e-22	H3F3B	H3 histone family member 3B [Source:HGNC Symbol;Acc:HGNC:4765]	protein_coding
ENSG00000112378	1967.34	-0.60148	0.0598441	-10.0508	9.11402e-24	2.02524e-22	PERP	PERP, TP53 apoptosis effector [Source:HGNC Symbol;Acc:HGNC:17637]	protein_coding
ENSG00000160208	3410.11	0.49359	0.0491245	10.0477	9.40067e-24	2.08659e-22	RRP1B	ribosomal RNA processing 1B [Source:HGNC Symbol;Acc:HGNC:23818]	protein_coding
ENSG00000163660	2110.69	-0.637287	0.0634867	-10.0381	1.03623e-23	2.29746e-22	CCNL1	cyclin L1 [Source:HGNC Symbol;Acc:HGNC:20569]	protein_coding
ENSG00000061273	1725.31	-0.790356	0.0787581	-10.0352	1.06702e-23	2.36307e-22	HDAC7	histone deacetylase 7 [Source:HGNC Symbol;Acc:HGNC:14067]	protein_coding
ENSG00000101773	2778.1	0.852647	0.0850098	10.03	1.12533e-23	2.48943e-22	RBBP8	RB binding protein 8, endonuclease [Source:HGNC Symbol;Acc:HGNC:9891]	protein_coding
ENSG00000143799	8132.82	0.456748	0.0455749	10.0219	1.22113e-23	2.69834e-22	PARP1	poly(ADP-ribose) polymerase 1 [Source:HGNC Symbol;Acc:HGNC:270]	protein_coding
ENSG00000134333	16662.8	0.724247	0.0722789	10.0202	1.2429e-23	2.74339e-22	LDHA	lactate dehydrogenase A [Source:HGNC Symbol;Acc:HGNC:6535]	protein_coding
ENSG00000141258	2788.08	-0.865257	0.0864051	-10.014	1.32348e-23	2.91798e-22	SGSM2	small G protein signaling modulator 2 [Source:HGNC Symbol;Acc:HGNC:29026]	protein_coding
ENSG00000108840	1631.16	-1.17339	0.117185	-10.0131	1.33477e-23	2.9396e-22	HDAC5	histone deacetylase 5 [Source:HGNC Symbol;Acc:HGNC:14068]	protein_coding
ENSG00000132383	4541.26	0.616103	0.0615354	10.0122	1.34772e-23	2.96483e-22	RPA1	replication protein A1 [Source:HGNC Symbol;Acc:HGNC:10289]	protein_coding
ENSG00000052802	1452.19	0.956229	0.0955231	10.0105	1.37125e-23	3.01325e-22	MSMO1	methylsterol monooxygenase 1 [Source:HGNC Symbol;Acc:HGNC:10545]	protein_coding
ENSG00000066044	2793.5	0.55134	0.0551512	9.99687	1.57294e-23	3.45263e-22	ELAVL1	ELAV like RNA binding protein 1 [Source:HGNC Symbol;Acc:HGNC:3312]	protein_coding
ENSG00000145715	1588.08	0.973352	0.0974403	9.98921	1.69923e-23	3.72569e-22	RASA1	RAS p21 protein activator 1 [Source:HGNC Symbol;Acc:HGNC:9871]	protein_coding
ENSG00000130203	231.705	-1.60758	0.161	-9.98496	1.77366e-23	3.88459e-22	APOE	apolipoprotein E [Source:HGNC Symbol;Acc:HGNC:613]	protein_coding
ENSG00000163347	2185.16	-0.806354	0.0808173	-9.97749	1.91243e-23	4.18389e-22	CLDN1	claudin 1 [Source:HGNC Symbol;Acc:HGNC:2032]	protein_coding
ENSG00000130816	5700.02	0.833855	0.0836062	9.97359	1.989e-23	4.3466e-22	DNMT1	DNA methyltransferase 1 [Source:HGNC Symbol;Acc:HGNC:2976]	protein_coding
ENSG00000213075	1488.12	0.943295	0.0946858	9.96237	2.22688e-23	4.86108e-22	RPL31P11	ribosomal protein L31 pseudogene 11 [Source:HGNC Symbol;Acc:HGNC:35849]	transcribed_processed_pseudogene
ENSG00000009954	5336.15	0.559033	0.0561514	9.95582	2.37856e-23	5.18647e-22	BAZ1B	bromodomain adjacent to zinc finger domain 1B [Source:HGNC Symbol;Acc:HGNC:961]	protein_coding
ENSG00000164951	2468.25	-1.03217	0.103767	-9.94697	2.59973e-23	5.66248e-22	PDP1	pyruvate dehyrogenase phosphatase catalytic subunit 1 [Source:HGNC Symbol;Acc:HGNC:9279]	protein_coding
ENSG00000106588	2131.49	0.622667	0.062609	9.94533	2.64296e-23	5.75032e-22	PSMA2	proteasome subunit alpha 2 [Source:HGNC Symbol;Acc:HGNC:9531]	protein_coding
ENSG00000159335	3095.26	0.955013	0.0960324	9.94469	2.66004e-23	5.78114e-22	PTMS	parathymosin [Source:HGNC Symbol;Acc:HGNC:9629]	protein_coding
ENSG00000197498	552.738	1.06579	0.107381	9.92531	3.23086e-23	7.01401e-22	RPF2	ribosome production factor 2 homolog [Source:HGNC Symbol;Acc:HGNC:20870]	protein_coding
ENSG00000087157	969.554	-0.914104	0.0921145	-9.92357	3.28788e-23	7.12999e-22	PGS1	phosphatidylglycerophosphate synthase 1 [Source:HGNC Symbol;Acc:HGNC:30029]	protein_coding
ENSG00000127920	499.772	-1.09375	0.110259	-9.91976	3.41585e-23	7.39939e-22	GNG11	G protein subunit gamma 11 [Source:HGNC Symbol;Acc:HGNC:4403]	protein_coding
ENSG00000174013	2211.28	0.61749	0.0622619	9.91762	3.48963e-23	7.55096e-22	FBXO45	F-box protein 45 [Source:HGNC Symbol;Acc:HGNC:29148]	protein_coding
ENSG00000168283	4962.67	0.644521	0.0650624	9.90619	3.91269e-23	8.45713e-22	BMI1	BMI1 proto-oncogene, polycomb ring finger [Source:HGNC Symbol;Acc:HGNC:1066]	protein_coding
ENSG00000162129	644.832	0.990875	0.10007	9.9018	4.08857e-23	8.82766e-22	CLPB	ClpB homolog, mitochondrial AAA ATPase chaperonin [Source:HGNC Symbol;Acc:HGNC:30664]	protein_coding
ENSG00000094804	1110	1.72504	0.174256	9.89944	4.18616e-23	9.02852e-22	CDC6	cell division cycle 6 [Source:HGNC Symbol;Acc:HGNC:1744]	protein_coding
ENSG00000111897	4071.83	-0.501299	0.050659	-9.89557	4.35117e-23	9.37418e-22	SERINC1	serine incorporator 1 [Source:HGNC Symbol;Acc:HGNC:13464]	protein_coding
ENSG00000051180	305.955	1.52116	0.15376	9.89308	4.46081e-23	9.59996e-22	RAD51	RAD51 recombinase [Source:HGNC Symbol;Acc:HGNC:9817]	protein_coding
ENSG00000100811	6160.87	0.500084	0.0505718	9.88859	4.66531e-23	1.00292e-21	YY1	YY1 transcription factor [Source:HGNC Symbol;Acc:HGNC:12856]	protein_coding
ENSG00000115364	1298.57	0.891676	0.0902822	9.87655	5.26128e-23	1.12981e-21	MRPL19	mitochondrial ribosomal protein L19 [Source:HGNC Symbol;Acc:HGNC:14052]	protein_coding
ENSG00000168002	1554.12	0.68851	0.0697129	9.87637	5.27084e-23	1.13063e-21	POLR2G	RNA polymerase II subunit G [Source:HGNC Symbol;Acc:HGNC:9194]	protein_coding
ENSG00000186660	5023.73	0.573056	0.0580331	9.87464	5.36237e-23	1.14902e-21	ZFP91	ZFP91 zinc finger protein [Source:HGNC Symbol;Acc:HGNC:14983]	protein_coding
ENSG00000157064	479.262	-1.42918	0.144873	-9.86503	5.90172e-23	1.26322e-21	NMNAT2	nicotinamide nucleotide adenylyltransferase 2 [Source:HGNC Symbol;Acc:HGNC:16789]	protein_coding
ENSG00000140943	7174.75	-0.455708	0.0462222	-9.85907	6.26283e-23	1.33907e-21	MBTPS1	membrane bound transcription factor peptidase, site 1 [Source:HGNC Symbol;Acc:HGNC:15456]	protein_coding
ENSG00000170291	1100.59	0.82529	0.0837386	9.85555	6.48609e-23	1.38531e-21	ELP5	elongator acetyltransferase complex subunit 5 [Source:HGNC Symbol;Acc:HGNC:30617]	protein_coding
ENSG00000268942	426.684	1.68478	0.171021	9.85132	6.76467e-23	1.44325e-21	CKS1BP3	CDC28 protein kinase regulatory subunit 1B pseudogene 3 [Source:HGNC Symbol;Acc:HGNC:24233]	processed_pseudogene
ENSG00000178719	3300.24	-0.685084	0.06959	-9.84458	7.23413e-23	1.54175e-21	GRINA	glutamate ionotropic receptor NMDA type subunit associated protein 1 [Source:HGNC Symbol;Acc:HGNC:4589]	protein_coding
ENSG00000146530	519.544	-1.18116	0.12005	-9.83887	7.6568e-23	1.63008e-21	VWDE	von Willebrand factor D and EGF domains [Source:HGNC Symbol;Acc:HGNC:21897]	protein_coding
ENSG00000136960	556.886	-1.1675	0.118773	-9.82967	8.38905e-23	1.78405e-21	ENPP2	ectonucleotide pyrophosphatase/phosphodiesterase 2 [Source:HGNC Symbol;Acc:HGNC:3357]	protein_coding
ENSG00000204852	602.361	-0.983242	0.100041	-9.82841	8.49523e-23	1.80469e-21	TCTN1	tectonic family member 1 [Source:HGNC Symbol;Acc:HGNC:26113]	protein_coding
ENSG00000264364	2644.96	-0.544826	0.0554566	-9.82437	8.84286e-23	1.87653e-21	DYNLL2	dynein light chain LC8-type 2 [Source:HGNC Symbol;Acc:HGNC:24596]	protein_coding
ENSG00000106399	669.029	0.954373	0.0971665	9.82203	9.05035e-23	1.9185e-21	RPA3	replication protein A3 [Source:HGNC Symbol;Acc:HGNC:10291]	protein_coding
ENSG00000090273	1846.97	0.590169	0.0600928	9.82096	9.14723e-23	1.93696e-21	NUDC	nuclear distribution C, dynein complex regulator [Source:HGNC Symbol;Acc:HGNC:8045]	protein_coding
ENSG00000156928	707.683	0.87564	0.089309	9.80461	1.07559e-22	2.27517e-21	MALSU1	mitochondrial assembly of ribosomal large subunit 1 [Source:HGNC Symbol;Acc:HGNC:21721]	protein_coding
ENSG00000164713	1763.86	-0.621641	0.0634478	-9.79767	1.15208e-22	2.43437e-21	BRI3	brain protein I3 [Source:HGNC Symbol;Acc:HGNC:1109]	protein_coding
ENSG00000009844	1428.66	0.730534	0.0745967	9.79312	1.20522e-22	2.54393e-21	VTA1	vesicle trafficking 1 [Source:HGNC Symbol;Acc:HGNC:20954]	protein_coding
ENSG00000079785	2966.22	0.571904	0.0584179	9.78986	1.24465e-22	2.62437e-21	DDX1	DEAD-box helicase 1 [Source:HGNC Symbol;Acc:HGNC:2734]	protein_coding
ENSG00000114867	15505.8	0.402332	0.0411073	9.78737	1.27576e-22	2.6871e-21	EIF4G1	eukaryotic translation initiation factor 4 gamma 1 [Source:HGNC Symbol;Acc:HGNC:3296]	protein_coding
ENSG00000203791	734.061	0.963351	0.0985069	9.77953	1.37851e-22	2.90043e-21	EEF1AKMT2	EEF1A lysine methyltransferase 2 [Source:HGNC Symbol;Acc:HGNC:33787]	protein_coding
ENSG00000198830	2944.69	0.588747	0.0602279	9.77531	1.43711e-22	3.02053e-21	HMGN2	high mobility group nucleosomal binding domain 2 [Source:HGNC Symbol;Acc:HGNC:4986]	protein_coding
ENSG00000124201	2723.9	-0.606992	0.0621039	-9.77382	1.4585e-22	3.06223e-21	ZNFX1	zinc finger NFX1-type containing 1 [Source:HGNC Symbol;Acc:HGNC:29271]	protein_coding
ENSG00000161960	16357.7	0.503382	0.0515123	9.77207	1.48395e-22	3.11237e-21	EIF4A1	eukaryotic translation initiation factor 4A1 [Source:HGNC Symbol;Acc:HGNC:3282]	protein_coding
ENSG00000113328	1390.07	1.07066	0.109581	9.77054	1.50642e-22	3.15614e-21	CCNG1	cyclin G1 [Source:HGNC Symbol;Acc:HGNC:1592]	protein_coding
ENSG00000197170	2118.1	0.654836	0.0670887	9.76075	1.65928e-22	3.47274e-21	PSMD12	proteasome 26S subunit, non-ATPase 12 [Source:HGNC Symbol;Acc:HGNC:9557]	protein_coding
ENSG00000198715	2660.21	-0.692682	0.071047	-9.74963	1.85139e-22	3.87071e-21	GLMP	glycosylated lysosomal membrane protein [Source:HGNC Symbol;Acc:HGNC:29436]	protein_coding
ENSG00000147100	434.279	-1.39128	0.142739	-9.74703	1.89942e-22	3.96695e-21	SLC16A2	solute carrier family 16 member 2 [Source:HGNC Symbol;Acc:HGNC:10923]	protein_coding
ENSG00000146232	724.891	-1.01737	0.104391	-9.74571	1.92424e-22	4.01454e-21	NFKBIE	NFKB inhibitor epsilon [Source:HGNC Symbol;Acc:HGNC:7799]	protein_coding
ENSG00000170477	183.277	2.62947	0.270024	9.73792	2.07771e-22	4.33016e-21	KRT4	keratin 4 [Source:HGNC Symbol;Acc:HGNC:6441]	protein_coding
ENSG00000065320	758.622	-0.974717	0.100319	-9.71614	2.57363e-22	5.35807e-21	NTN1	netrin 1 [Source:HGNC Symbol;Acc:HGNC:8029]	protein_coding
ENSG00000168010	453.148	-1.37598	0.141683	-9.71169	2.68846e-22	5.59126e-21	ATG16L2	autophagy related 16 like 2 [Source:HGNC Symbol;Acc:HGNC:25464]	protein_coding
ENSG00000147955	4360.2	0.482103	0.049651	9.70984	2.73777e-22	5.68783e-21	SIGMAR1	sigma non-opioid intracellular receptor 1 [Source:HGNC Symbol;Acc:HGNC:8157]	protein_coding
ENSG00000185201	939.92	-0.85798	0.0883634	-9.70968	2.74194e-22	5.69054e-21	IFITM2	interferon induced transmembrane protein 2 [Source:HGNC Symbol;Acc:HGNC:5413]	protein_coding
ENSG00000155561	3962.8	0.94704	0.0975635	9.70691	2.81745e-22	5.84113e-21	NUP205	nucleoporin 205 [Source:HGNC Symbol;Acc:HGNC:18658]	protein_coding
ENSG00000142949	28778.4	-0.496606	0.0511808	-9.70298	2.92822e-22	6.06441e-21	PTPRF	protein tyrosine phosphatase, receptor type F [Source:HGNC Symbol;Acc:HGNC:9670]	protein_coding
ENSG00000159377	6395.08	0.450784	0.0464931	9.69573	3.1439e-22	6.50428e-21	PSMB4	proteasome subunit beta 4 [Source:HGNC Symbol;Acc:HGNC:9541]	protein_coding
ENSG00000120885	8236.16	-0.648569	0.0670531	-9.67248	3.94702e-22	8.15731e-21	CLU	clusterin [Source:HGNC Symbol;Acc:HGNC:2095]	protein_coding
ENSG00000072042	3229.65	0.649684	0.0672032	9.66746	4.14538e-22	8.55832e-21	RDH11	retinol dehydrogenase 11 (all-trans/9-cis/11-cis) [Source:HGNC Symbol;Acc:HGNC:17964]	protein_coding
ENSG00000070413	3401.52	-0.59419	0.0614856	-9.66389	4.29229e-22	8.8524e-21	DGCR2	DiGeorge syndrome critical region gene 2 [Source:HGNC Symbol;Acc:HGNC:2845]	protein_coding
ENSG00000189001	84.9908	-3.14639	0.325632	-9.66241	4.3549e-22	8.97218e-21	SBSN	suprabasin [Source:HGNC Symbol;Acc:HGNC:24950]	protein_coding
ENSG00000265763	207.707	1.73209	0.179285	9.66106	4.4126e-22	9.08161e-21	ZNF488	zinc finger protein 488 [Source:HGNC Symbol;Acc:HGNC:23535]	protein_coding
ENSG00000109854	1967.93	0.560104	0.0579815	9.66005	4.45654e-22	9.16251e-21	HTATIP2	HIV-1 Tat interactive protein 2 [Source:HGNC Symbol;Acc:HGNC:16637]	protein_coding
ENSG00000104142	1335.71	-0.723891	0.0749387	-9.65977	4.46846e-22	9.17749e-21	VPS18	VPS18, CORVET/HOPS core subunit [Source:HGNC Symbol;Acc:HGNC:15972]	protein_coding
ENSG00000110063	745.821	0.833115	0.0862711	9.65694	4.59374e-22	9.42502e-21	DCPS	decapping enzyme, scavenger [Source:HGNC Symbol;Acc:HGNC:29812]	protein_coding
ENSG00000113460	1637.27	0.720775	0.0746475	9.65571	4.64923e-22	9.529e-21	BRIX1	BRX1, biogenesis of ribosomes [Source:HGNC Symbol;Acc:HGNC:24170]	protein_coding
ENSG00000164687	263.514	1.55498	0.161255	9.64301	5.26232e-22	1.07744e-20	FABP5	fatty acid binding protein 5 [Source:HGNC Symbol;Acc:HGNC:3560]	protein_coding
ENSG00000229496	3750.87	0.50923	0.0528346	9.63819	5.5151e-22	1.12803e-20	DDX39B	DExD-box helicase 39B [Source:HGNC Symbol;Acc:HGNC:13917]	protein_coding
ENSG00000163655	3354.45	0.643356	0.066767	9.63584	5.64303e-22	1.15301e-20	GMPS	guanine monophosphate synthase [Source:HGNC Symbol;Acc:HGNC:4378]	protein_coding
ENSG00000168282	4620.78	0.449936	0.0467002	9.63457	5.71313e-22	1.16613e-20	MGAT2	mannosyl (alpha-1,6-)-glycoprotein beta-1,2-N-acetylglucosaminyltransferase [Source:HGNC Symbol;Acc:HGNC:7045]	protein_coding
ENSG00000129680	1766.52	0.876711	0.0910096	9.63318	5.79109e-22	1.18082e-20	MAP7D3	MAP7 domain containing 3 [Source:HGNC Symbol;Acc:HGNC:25742]	protein_coding
ENSG00000112078	3829.54	0.681503	0.070747	9.63296	5.80323e-22	1.18208e-20	KCTD20	potassium channel tetramerization domain containing 20 [Source:HGNC Symbol;Acc:HGNC:21052]	protein_coding
ENSG00000176533	419.1	-1.25809	0.130654	-9.62913	6.02378e-22	1.22574e-20	GNG7	G protein subunit gamma 7 [Source:HGNC Symbol;Acc:HGNC:4410]	protein_coding
ENSG00000139514	3811.21	0.582336	0.0604797	9.62861	6.05401e-22	1.23063e-20	SLC7A1	solute carrier family 7 member 1 [Source:HGNC Symbol;Acc:HGNC:11057]	protein_coding
ENSG00000028137	188.154	-1.65015	0.171382	-9.62846	6.06299e-22	1.23119e-20	TNFRSF1B	TNF receptor superfamily member 1B [Source:HGNC Symbol;Acc:HGNC:11917]	protein_coding
ENSG00000220842	7381.88	0.460497	0.047834	9.62697	6.15156e-22	1.2479e-20	RPL21P16	ribosomal protein L21 pseudogene 16 [Source:HGNC Symbol;Acc:HGNC:31396]	processed_pseudogene
ENSG00000164919	1628.96	0.658802	0.0684836	9.61984	6.59311e-22	1.3361e-20	COX6C	cytochrome c oxidase subunit 6C [Source:HGNC Symbol;Acc:HGNC:2285]	protein_coding
ENSG00000088205	1893.19	0.73271	0.0761928	9.61653	6.80897e-22	1.37843e-20	DDX18	DEAD-box helicase 18 [Source:HGNC Symbol;Acc:HGNC:2741]	protein_coding
ENSG00000144560	1295.13	-0.842947	0.0877423	-9.60708	7.46327e-22	1.50935e-20	VGLL4	vestigial like family member 4 [Source:HGNC Symbol;Acc:HGNC:28966]	protein_coding
ENSG00000168393	597.775	0.97118	0.101092	9.60692	7.47488e-22	1.51015e-20	DTYMK	deoxythymidylate kinase [Source:HGNC Symbol;Acc:HGNC:3061]	protein_coding
ENSG00000142945	1215.28	2.08956	0.217588	9.60327	7.74456e-22	1.56304e-20	KIF2C	kinesin family member 2C [Source:HGNC Symbol;Acc:HGNC:6393]	protein_coding
ENSG00000170759	6448.98	0.771907	0.0803919	9.6018	7.85591e-22	1.5839e-20	KIF5B	kinesin family member 5B [Source:HGNC Symbol;Acc:HGNC:6324]	protein_coding
ENSG00000116288	2606.81	0.55808	0.0581584	9.59585	8.32274e-22	1.67632e-20	PARK7	Parkinsonism associated deglycase [Source:HGNC Symbol;Acc:HGNC:16369]	protein_coding
ENSG00000159363	1638.74	-0.700825	0.0730636	-9.59198	8.6407e-22	1.73859e-20	ATP13A2	ATPase 13A2 [Source:HGNC Symbol;Acc:HGNC:30213]	protein_coding
ENSG00000106462	1297	0.914835	0.0953805	9.59142	8.68801e-22	1.74633e-20	EZH2	enhancer of zeste 2 polycomb repressive complex 2 subunit [Source:HGNC Symbol;Acc:HGNC:3527]	protein_coding
ENSG00000092201	8293.37	0.412819	0.0430554	9.58811	8.97138e-22	1.80146e-20	SUPT16H	SPT16 homolog, facilitates chromatin remodeling subunit [Source:HGNC Symbol;Acc:HGNC:11465]	protein_coding
ENSG00000147684	1904.24	0.564517	0.0588824	9.58719	9.0515e-22	1.81571e-20	NDUFB9	NADH:ubiquinone oxidoreductase subunit B9 [Source:HGNC Symbol;Acc:HGNC:7704]	protein_coding
ENSG00000185627	1631.09	0.667717	0.0696887	9.58142	9.57211e-22	1.9182e-20	PSMD13	proteasome 26S subunit, non-ATPase 13 [Source:HGNC Symbol;Acc:HGNC:9558]	protein_coding
ENSG00000175265	897.092	-1.53025	0.159761	-9.57836	9.85957e-22	1.97381e-20	GOLGA8A	golgin A8 family member A [Source:HGNC Symbol;Acc:HGNC:31972]	protein_coding
ENSG00000108468	3581.83	0.568799	0.0593893	9.57747	9.94498e-22	1.98889e-20	CBX1	chromobox 1 [Source:HGNC Symbol;Acc:HGNC:1551]	protein_coding
ENSG00000184557	1195.85	-0.817841	0.0853998	-9.57661	1.00279e-21	2.00345e-20	SOCS3	suppressor of cytokine signaling 3 [Source:HGNC Symbol;Acc:HGNC:19391]	protein_coding
ENSG00000126261	4295.81	0.658704	0.0688095	9.57286	1.03985e-21	2.07541e-20	UBA2	ubiquitin like modifier activating enzyme 2 [Source:HGNC Symbol;Acc:HGNC:30661]	protein_coding
ENSG00000168140	212.798	-2.11684	0.221179	-9.57071	1.06171e-21	2.11689e-20	VASN	vasorin [Source:HGNC Symbol;Acc:HGNC:18517]	protein_coding
ENSG00000154328	623.805	0.996863	0.104206	9.56629	1.10808e-21	2.20713e-20	NEIL2	nei like DNA glycosylase 2 [Source:HGNC Symbol;Acc:HGNC:18956]	protein_coding
ENSG00000127561	253.177	-1.49992	0.156848	-9.56289	1.14516e-21	2.27871e-20	SYNGR3	synaptogyrin 3 [Source:HGNC Symbol;Acc:HGNC:11501]	protein_coding
ENSG00000108055	3407.05	0.637002	0.0666169	9.56217	1.15308e-21	2.29216e-20	SMC3	structural maintenance of chromosomes 3 [Source:HGNC Symbol;Acc:HGNC:2468]	protein_coding
ENSG00000091527	5728.58	0.544873	0.0569868	9.56138	1.16198e-21	2.30752e-20	CDV3	CDV3 homolog [Source:HGNC Symbol;Acc:HGNC:26928]	protein_coding
ENSG00000119392	1592.41	0.72577	0.0759372	9.55749	1.20645e-21	2.39344e-20	GLE1	GLE1, RNA export mediator [Source:HGNC Symbol;Acc:HGNC:4315]	protein_coding
ENSG00000151725	295.5	1.49701	0.156664	9.55551	1.22979e-21	2.43729e-20	CENPU	centromere protein U [Source:HGNC Symbol;Acc:HGNC:21348]	protein_coding
ENSG00000138777	1168.72	0.750028	0.0785255	9.5514	1.27961e-21	2.5335e-20	PPA2	pyrophosphatase (inorganic) 2 [Source:HGNC Symbol;Acc:HGNC:28883]	protein_coding
ENSG00000135521	624.064	0.9171	0.0960355	9.54959	1.30209e-21	2.57543e-20	LTV1	LTV1 ribosome biogenesis factor [Source:HGNC Symbol;Acc:HGNC:21173]	protein_coding
ENSG00000197111	12426.1	0.399061	0.0417971	9.54758	1.32755e-21	2.62318e-20	PCBP2	poly(rC) binding protein 2 [Source:HGNC Symbol;Acc:HGNC:8648]	protein_coding
ENSG00000157193	2271.04	0.707734	0.0741347	9.5466	1.34027e-21	2.64566e-20	LRP8	LDL receptor related protein 8 [Source:HGNC Symbol;Acc:HGNC:6700]	protein_coding
ENSG00000058804	1529.94	1.19937	0.125702	9.54143	1.40872e-21	2.77802e-20	NDC1	NDC1 transmembrane nucleoporin [Source:HGNC Symbol;Acc:HGNC:25525]	protein_coding
ENSG00000141574	244.748	-1.45848	0.153045	-9.52972	1.57713e-21	3.10702e-20	SECTM1	secreted and transmembrane 1 [Source:HGNC Symbol;Acc:HGNC:10707]	protein_coding
ENSG00000082212	951.515	0.859964	0.09029	9.52446	1.65901e-21	3.26508e-20	ME2	malic enzyme 2 [Source:HGNC Symbol;Acc:HGNC:6984]	protein_coding
ENSG00000084693	3249.8	0.628008	0.0659462	9.52304	1.68184e-21	3.30673e-20	AGBL5	ATP/GTP binding protein like 5 [Source:HGNC Symbol;Acc:HGNC:26147]	protein_coding
ENSG00000100647	815.925	-1.14113	0.119854	-9.52101	1.71509e-21	3.36876e-20	SUSD6	sushi domain containing 6 [Source:HGNC Symbol;Acc:HGNC:19956]	protein_coding
ENSG00000196591	2167.99	0.647946	0.0680616	9.51999	1.73188e-21	3.39837e-20	HDAC2	histone deacetylase 2 [Source:HGNC Symbol;Acc:HGNC:4853]	protein_coding
ENSG00000159200	1251.93	-0.953094	0.100131	-9.51843	1.75817e-21	3.44653e-20	RCAN1	regulator of calcineurin 1 [Source:HGNC Symbol;Acc:HGNC:3040]	protein_coding
ENSG00000115365	2118.73	0.879555	0.0924217	9.51676	1.78668e-21	3.49896e-20	LANCL1	LanC like 1 [Source:HGNC Symbol;Acc:HGNC:6508]	protein_coding
ENSG00000198792	3808.28	-0.753646	0.0792019	-9.5155	1.80848e-21	3.53815e-20	TMEM184B	transmembrane protein 184B [Source:HGNC Symbol;Acc:HGNC:1310]	protein_coding
ENSG00000069275	15564.4	0.76294	0.0802514	9.50687	1.96481e-21	3.8402e-20	NUCKS1	nuclear casein kinase and cyclin dependent kinase substrate 1 [Source:HGNC Symbol;Acc:HGNC:29923]	protein_coding
ENSG00000116962	3355.7	-0.513885	0.054068	-9.50441	2.01181e-21	3.9282e-20	NID1	nidogen 1 [Source:HGNC Symbol;Acc:HGNC:7821]	protein_coding
ENSG00000163938	1948.57	1.04971	0.110501	9.49952	2.10858e-21	4.11307e-20	GNL3	G protein nucleolar 3 [Source:HGNC Symbol;Acc:HGNC:29931]	protein_coding
ENSG00000166592	77.2231	-3.00105	0.316211	-9.49063	2.2964e-21	4.47504e-20	RRAD	RRAD, Ras related glycolysis inhibitor and calcium channel regulator [Source:HGNC Symbol;Acc:HGNC:10446]	protein_coding
ENSG00000143977	1188.36	0.778751	0.0820605	9.48995	2.31134e-21	4.49974e-20	SNRPG	small nuclear ribonucleoprotein polypeptide G [Source:HGNC Symbol;Acc:HGNC:11163]	protein_coding
ENSG00000108960	3013.66	-0.810496	0.0854093	-9.48955	2.32043e-21	4.51298e-20	MMD	monocyte to macrophage differentiation associated [Source:HGNC Symbol;Acc:HGNC:7153]	protein_coding
ENSG00000152818	2016.52	0.863405	0.0909997	9.488	2.35515e-21	4.57602e-20	UTRN	utrophin [Source:HGNC Symbol;Acc:HGNC:12635]	protein_coding
ENSG00000154518	1511.6	0.599197	0.0631676	9.48582	2.40478e-21	4.66786e-20	ATP5G3	ATP synthase, H+ transporting, mitochondrial Fo complex subunit C3 (subunit 9) [Source:HGNC Symbol;Acc:HGNC:843]	protein_coding
ENSG00000139508	759.803	-0.834914	0.0881025	-9.47662	2.62656e-21	5.09336e-20	SLC46A3	solute carrier family 46 member 3 [Source:HGNC Symbol;Acc:HGNC:27501]	protein_coding
ENSG00000138442	1078.58	0.816641	0.0861826	9.47571	2.64951e-21	5.13285e-20	WDR12	WD repeat domain 12 [Source:HGNC Symbol;Acc:HGNC:14098]	protein_coding
ENSG00000164211	800.978	0.952318	0.100508	9.47501	2.66742e-21	5.16249e-20	STARD4	StAR related lipid transfer domain containing 4 [Source:HGNC Symbol;Acc:HGNC:18058]	protein_coding
ENSG00000185697	3165.18	0.802169	0.0846678	9.47431	2.68518e-21	5.19178e-20	MYBL1	MYB proto-oncogene like 1 [Source:HGNC Symbol;Acc:HGNC:7547]	protein_coding
ENSG00000138346	386.403	1.62336	0.171361	9.47331	2.71108e-21	5.23674e-20	DNA2	DNA replication helicase/nuclease 2 [Source:HGNC Symbol;Acc:HGNC:2939]	protein_coding
ENSG00000100804	1645.78	0.728274	0.0769007	9.47031	2.79012e-21	5.38416e-20	PSMB5	proteasome subunit beta 5 [Source:HGNC Symbol;Acc:HGNC:9542]	protein_coding
ENSG00000165102	2594.5	-1.06841	0.112845	-9.46791	2.85487e-21	5.50376e-20	HGSNAT	heparan-alpha-glucosaminide N-acetyltransferase [Source:HGNC Symbol;Acc:HGNC:26527]	protein_coding
ENSG00000206503	1062.17	-1.33065	0.140549	-9.46756	2.86468e-21	5.5173e-20	HLA-A	major histocompatibility complex, class I, A [Source:HGNC Symbol;Acc:HGNC:4931]	protein_coding
ENSG00000111142	3397.55	0.743776	0.078573	9.46606	2.90604e-21	5.59151e-20	METAP2	methionyl aminopeptidase 2 [Source:HGNC Symbol;Acc:HGNC:16672]	protein_coding
ENSG00000101335	3893.11	-0.43454	0.0459073	-9.4656	2.91891e-21	5.61083e-20	MYL9	myosin light chain 9 [Source:HGNC Symbol;Acc:HGNC:15754]	protein_coding
ENSG00000135930	1079.04	0.720935	0.0761904	9.46228	3.01296e-21	5.786e-20	EIF4E2	eukaryotic translation initiation factor 4E family member 2 [Source:HGNC Symbol;Acc:HGNC:3293]	protein_coding
ENSG00000065154	3185.79	-0.478681	0.0505957	-9.46091	3.05265e-21	5.85654e-20	OAT	ornithine aminotransferase [Source:HGNC Symbol;Acc:HGNC:8091]	protein_coding
ENSG00000175643	528.589	1.01529	0.107332	9.45935	3.09856e-21	5.93886e-20	RMI2	RecQ mediated genome instability 2 [Source:HGNC Symbol;Acc:HGNC:28349]	protein_coding
ENSG00000100342	84.5004	-3.28352	0.347472	-9.44976	3.39624e-21	6.50311e-20	APOL1	apolipoprotein L1 [Source:HGNC Symbol;Acc:HGNC:618]	protein_coding
ENSG00000198015	2426.14	0.593111	0.0627754	9.44814	3.44914e-21	6.59801e-20	MRPL42	mitochondrial ribosomal protein L42 [Source:HGNC Symbol;Acc:HGNC:14493]	protein_coding
ENSG00000138709	581.989	0.961462	0.101794	9.44517	3.54815e-21	6.78087e-20	LARP1B	La ribonucleoprotein domain family member 1B [Source:HGNC Symbol;Acc:HGNC:24704]	protein_coding
ENSG00000149927	302.688	-2.56957	0.272056	-9.445	3.554e-21	6.78549e-20	DOC2A	double C2 domain alpha [Source:HGNC Symbol;Acc:HGNC:2985]	protein_coding
ENSG00000167535	871.439	-0.889534	0.0942252	-9.44052	3.70944e-21	7.07546e-20	CACNB3	calcium voltage-gated channel auxiliary subunit beta 3 [Source:HGNC Symbol;Acc:HGNC:1403]	protein_coding
ENSG00000023608	1103.17	0.77482	0.0821181	9.43544	3.8936e-21	7.41958e-20	SNAPC1	small nuclear RNA activating complex polypeptide 1 [Source:HGNC Symbol;Acc:HGNC:11134]	protein_coding
ENSG00000138385	1991.44	0.849441	0.0900821	9.42963	4.11526e-21	7.83284e-20	SSB	Sjogren syndrome antigen B [Source:HGNC Symbol;Acc:HGNC:11316]	protein_coding
ENSG00000197472	88.5659	2.65869	0.281953	9.42955	4.11838e-21	7.83284e-20	ZNF695	zinc finger protein 695 [Source:HGNC Symbol;Acc:HGNC:30954]	protein_coding
ENSG00000109919	1585.56	0.743382	0.0788678	9.42567	4.27364e-21	8.12032e-20	MTCH2	mitochondrial carrier 2 [Source:HGNC Symbol;Acc:HGNC:17587]	protein_coding
ENSG00000087086	65452	0.414243	0.0439693	9.42119	4.45994e-21	8.46618e-20	FTL	ferritin light chain [Source:HGNC Symbol;Acc:HGNC:3999]	protein_coding
ENSG00000088812	3006.82	-0.468873	0.0497821	-9.4185	4.57586e-21	8.67792e-20	ATRN	attractin [Source:HGNC Symbol;Acc:HGNC:885]	protein_coding
ENSG00000169230	1869.43	0.698057	0.0741917	9.40883	5.01702e-21	9.50545e-20	PRELID1	PRELI domain containing 1 [Source:HGNC Symbol;Acc:HGNC:30255]	protein_coding
ENSG00000174780	3942.51	0.464561	0.0493871	9.40653	5.12768e-21	9.70583e-20	SRP72	signal recognition particle 72 [Source:HGNC Symbol;Acc:HGNC:11303]	protein_coding
ENSG00000169604	20426.8	-0.532771	0.0566987	-9.39653	5.63928e-21	1.0664e-19	ANTXR1	anthrax toxin receptor 1 [Source:HGNC Symbol;Acc:HGNC:21014]	protein_coding
ENSG00000136104	449.661	1.22422	0.130321	9.39384	5.78493e-21	1.0929e-19	RNASEH2B	ribonuclease H2 subunit B [Source:HGNC Symbol;Acc:HGNC:25671]	protein_coding
ENSG00000143815	2712.84	0.818395	0.0871755	9.38791	6.12053e-21	1.1552e-19	LBR	lamin B receptor [Source:HGNC Symbol;Acc:HGNC:6518]	protein_coding
ENSG00000179344	310.331	-1.49564	0.159324	-9.38738	6.1511e-21	1.15986e-19	HLA-DQB1	major histocompatibility complex, class II, DQ beta 1 [Source:HGNC Symbol;Acc:HGNC:4944]	protein_coding
ENSG00000004142	3833.44	0.509201	0.0542656	9.38351	6.38127e-21	1.20212e-19	POLDIP2	DNA polymerase delta interacting protein 2 [Source:HGNC Symbol;Acc:HGNC:23781]	protein_coding
ENSG00000100403	3945.54	-0.440737	0.0469985	-9.37769	6.74326e-21	1.26911e-19	ZC3H7B	zinc finger CCCH-type containing 7B [Source:HGNC Symbol;Acc:HGNC:30869]	protein_coding
ENSG00000178038	1253.56	-0.992177	0.105892	-9.3697	7.27419e-21	1.36773e-19	ALS2CL	ALS2 C-terminal like [Source:HGNC Symbol;Acc:HGNC:20605]	protein_coding
ENSG00000005100	1253.21	0.700734	0.0747973	9.36844	7.36101e-21	1.38274e-19	DHX33	DEAH-box helicase 33 [Source:HGNC Symbol;Acc:HGNC:16718]	protein_coding
ENSG00000166228	1359.91	0.703539	0.0751178	9.36581	7.547e-21	1.41633e-19	PCBD1	pterin-4 alpha-carbinolamine dehydratase 1 [Source:HGNC Symbol;Acc:HGNC:8646]	protein_coding
ENSG00000123908	1820.03	0.949358	0.101399	9.36262	7.77869e-21	1.45843e-19	AGO2	argonaute 2, RISC catalytic component [Source:HGNC Symbol;Acc:HGNC:3263]	protein_coding
ENSG00000181026	451.322	1.06711	0.113983	9.36199	7.82452e-21	1.46564e-19	AEN	apoptosis enhancing nuclease [Source:HGNC Symbol;Acc:HGNC:25722]	protein_coding
ENSG00000051523	353.935	-1.42187	0.151891	-9.36111	7.88998e-21	1.4765e-19	CYBA	cytochrome b-245 alpha chain [Source:HGNC Symbol;Acc:HGNC:2577]	protein_coding
ENSG00000166750	1111.41	-1.08537	0.116057	-9.35205	8.59667e-21	1.60723e-19	SLFN5	schlafen family member 5 [Source:HGNC Symbol;Acc:HGNC:28286]	protein_coding
ENSG00000133872	4300.7	-0.459102	0.0490955	-9.35121	8.66536e-21	1.61854e-19	SARAF	store-operated calcium entry associated regulatory factor [Source:HGNC Symbol;Acc:HGNC:28789]	protein_coding
ENSG00000139880	1148.62	-0.81501	0.0871851	-9.34804	8.92848e-21	1.66612e-19	CDH24	cadherin 24 [Source:HGNC Symbol;Acc:HGNC:14265]	protein_coding
ENSG00000114942	5666.96	0.522704	0.0559375	9.34443	9.23855e-21	1.72235e-19	EEF1B2	eukaryotic translation elongation factor 1 beta 2 [Source:HGNC Symbol;Acc:HGNC:3208]	protein_coding
ENSG00000065183	1165.05	0.958448	0.102573	9.34409	9.26843e-21	1.7263e-19	WDR3	WD repeat domain 3 [Source:HGNC Symbol;Acc:HGNC:12755]	protein_coding
ENSG00000101443	130.037	-2.66509	0.285243	-9.34323	9.34405e-21	1.73875e-19	WFDC2	WAP four-disulfide core domain 2 [Source:HGNC Symbol;Acc:HGNC:15939]	protein_coding
ENSG00000169093	758.674	-0.886439	0.0949917	-9.33175	1.04135e-20	1.93594e-19	ASMTL	acetylserotonin O-methyltransferase like [Source:HGNC Symbol;Acc:HGNC:751]	protein_coding
ENSG00000213186	908.07	0.902673	0.0967335	9.33155	1.04335e-20	1.93782e-19	TRIM59	tripartite motif containing 59 [Source:HGNC Symbol;Acc:HGNC:30834]	protein_coding
ENSG00000171490	2577.73	0.650545	0.0697274	9.32984	1.06033e-20	1.96753e-19	RSL1D1	ribosomal L1 domain containing 1 [Source:HGNC Symbol;Acc:HGNC:24534]	protein_coding
ENSG00000175334	3263.93	0.6753	0.0724034	9.32692	1.08989e-20	2.02048e-19	BANF1	barrier to autointegration factor 1 [Source:HGNC Symbol;Acc:HGNC:17397]	protein_coding
ENSG00000171159	920.032	-0.879014	0.0942916	-9.32229	1.13852e-20	2.10867e-19	C9orf16	chromosome 9 open reading frame 16 [Source:HGNC Symbol;Acc:HGNC:17823]	protein_coding
ENSG00000185101	522.013	-2.56796	0.275558	-9.31912	1.17305e-20	2.17058e-19	ANO9	anoctamin 9 [Source:HGNC Symbol;Acc:HGNC:20679]	protein_coding
ENSG00000146830	1923.24	-1.07591	0.115459	-9.3185	1.18001e-20	2.18142e-19	GIGYF1	GRB10 interacting GYF protein 1 [Source:HGNC Symbol;Acc:HGNC:9126]	protein_coding
ENSG00000124562	1739.36	0.643941	0.0691302	9.3149	1.2207e-20	2.25453e-19	SNRPC	small nuclear ribonucleoprotein polypeptide C [Source:HGNC Symbol;Acc:HGNC:11157]	protein_coding
ENSG00000116985	688.058	-0.825775	0.088678	-9.31206	1.25381e-20	2.31353e-19	BMP8B	bone morphogenetic protein 8b [Source:HGNC Symbol;Acc:HGNC:1075]	protein_coding
ENSG00000135916	5289.26	-0.671581	0.0721299	-9.31071	1.26976e-20	2.34078e-19	ITM2C	integral membrane protein 2C [Source:HGNC Symbol;Acc:HGNC:6175]	protein_coding
ENSG00000143549	15439.9	0.390203	0.0419693	9.29734	1.44008e-20	2.65229e-19	TPM3	tropomyosin 3 [Source:HGNC Symbol;Acc:HGNC:12012]	protein_coding
ENSG00000134668	323.074	-1.62629	0.174984	-9.29392	1.48712e-20	2.73639e-19	SPOCD1	SPOC domain containing 1 [Source:HGNC Symbol;Acc:HGNC:26338]	protein_coding
ENSG00000168724	2606.39	0.707348	0.0761293	9.29141	1.52259e-20	2.79906e-19	DNAJC21	DnaJ heat shock protein family (Hsp40) member C21 [Source:HGNC Symbol;Acc:HGNC:27030]	protein_coding
ENSG00000100578	1170.85	1.08637	0.116928	9.29094	1.52931e-20	2.8088e-19	KIAA0586	KIAA0586 [Source:HGNC Symbol;Acc:HGNC:19960]	protein_coding
ENSG00000152256	468.828	1.02685	0.110567	9.28716	1.58464e-20	2.90771e-19	PDK1	pyruvate dehydrogenase kinase 1 [Source:HGNC Symbol;Acc:HGNC:8809]	protein_coding
ENSG00000198286	120.055	-2.47134	0.26619	-9.2841	1.63077e-20	2.9896e-19	CARD11	caspase recruitment domain family member 11 [Source:HGNC Symbol;Acc:HGNC:16393]	protein_coding
ENSG00000173457	2147.88	0.645783	0.0695677	9.2828	1.65084e-20	3.02358e-19	PPP1R14B	protein phosphatase 1 regulatory inhibitor subunit 14B [Source:HGNC Symbol;Acc:HGNC:9057]	protein_coding
ENSG00000071794	4109.16	0.764317	0.0823594	9.28026	1.69061e-20	3.09356e-19	HLTF	helicase like transcription factor [Source:HGNC Symbol;Acc:HGNC:11099]	protein_coding
ENSG00000151503	2811.95	0.908508	0.0979343	9.2767	1.74802e-20	3.19567e-19	NCAPD3	non-SMC condensin II complex subunit D3 [Source:HGNC Symbol;Acc:HGNC:28952]	protein_coding
ENSG00000276914	1324.66	0.751359	0.0810211	9.27362	1.79936e-20	3.28649e-19	FOPNL	FGFR1OP N-terminal like [Source:HGNC Symbol;Acc:HGNC:26435]	protein_coding
ENSG00000136527	3359.53	0.752115	0.0811284	9.27067	1.84978e-20	3.37547e-19	TRA2B	transformer 2 beta homolog [Source:HGNC Symbol;Acc:HGNC:10781]	protein_coding
ENSG00000006534	5841.63	-0.58212	0.0628299	-9.26501	1.9505e-20	3.55598e-19	ALDH3B1	aldehyde dehydrogenase 3 family member B1 [Source:HGNC Symbol;Acc:HGNC:410]	protein_coding
ENSG00000213923	7882.96	-0.548375	0.0591985	-9.26331	1.98187e-20	3.60986e-19	CSNK1E	casein kinase 1 epsilon [Source:HGNC Symbol;Acc:HGNC:2453]	protein_coding
ENSG00000272398	11792.4	-0.836524	0.0903468	-9.25904	2.06285e-20	3.75389e-19	CD24	CD24 molecule [Source:HGNC Symbol;Acc:HGNC:1645]	protein_coding
ENSG00000120334	532.549	1.19748	0.129371	9.25618	2.11879e-20	3.85216e-19	CENPL	centromere protein L [Source:HGNC Symbol;Acc:HGNC:17879]	protein_coding
ENSG00000089009	17922.7	0.350484	0.0378887	9.25036	2.23741e-20	4.06407e-19	RPL6	ribosomal protein L6 [Source:HGNC Symbol;Acc:HGNC:10362]	protein_coding
ENSG00000123080	931.119	0.781701	0.0845681	9.24344	2.38689e-20	4.32992e-19	CDKN2C	cyclin dependent kinase inhibitor 2C [Source:HGNC Symbol;Acc:HGNC:1789]	protein_coding
ENSG00000135457	1328.06	0.631687	0.0683394	9.24339	2.38814e-20	4.32992e-19	TFCP2	transcription factor CP2 [Source:HGNC Symbol;Acc:HGNC:11748]	protein_coding
ENSG00000144354	1068.11	0.821442	0.08895	9.23488	2.58576e-20	4.68394e-19	CDCA7	cell division cycle associated 7 [Source:HGNC Symbol;Acc:HGNC:14628]	protein_coding
ENSG00000148019	1260.32	0.695164	0.075339	9.22715	2.77939e-20	5.03008e-19	CEP78	centrosomal protein 78 [Source:HGNC Symbol;Acc:HGNC:25740]	protein_coding
ENSG00000144152	290.894	-1.28494	0.139273	-9.22606	2.80761e-20	5.07652e-19	FBLN7	fibulin 7 [Source:HGNC Symbol;Acc:HGNC:26740]	protein_coding
ENSG00000095319	5145.88	0.93478	0.101336	9.22454	2.84792e-20	5.1447e-19	NUP188	nucleoporin 188 [Source:HGNC Symbol;Acc:HGNC:17859]	protein_coding
ENSG00000147010	2877.88	0.662473	0.0718413	9.22134	2.93411e-20	5.29558e-19	SH3KBP1	SH3 domain containing kinase binding protein 1 [Source:HGNC Symbol;Acc:HGNC:13867]	protein_coding
ENSG00000275932	637.416	0.981727	0.106474	9.22034	2.96158e-20	5.34029e-19	DUSP14	dual specificity phosphatase 14 [Source:HGNC Symbol;Acc:HGNC:17007]	protein_coding
ENSG00000145050	1205.59	0.807501	0.0875797	9.22019	2.96575e-20	5.34293e-19	MANF	mesencephalic astrocyte derived neurotrophic factor [Source:HGNC Symbol;Acc:HGNC:15461]	protein_coding
ENSG00000213300	920.234	1.06996	0.116095	9.21626	3.07637e-20	5.53719e-19	HNRNPA3P6	heterogeneous nuclear ribonucleoprotein A3 pseudogene 6 [Source:HGNC Symbol;Acc:HGNC:48495]	processed_pseudogene
ENSG00000176788	4878.62	-0.488691	0.0530455	-9.21267	3.18108e-20	5.72046e-19	BASP1	brain abundant membrane attached signal protein 1 [Source:HGNC Symbol;Acc:HGNC:957]	protein_coding
ENSG00000165417	1722.66	0.714391	0.0775457	9.21252	3.18554e-20	5.72328e-19	GTF2A1	general transcription factor IIA subunit 1 [Source:HGNC Symbol;Acc:HGNC:4646]	protein_coding
ENSG00000119185	1751.76	0.644186	0.0700157	9.20059	3.55975e-20	6.38979e-19	ITGB1BP1	integrin subunit beta 1 binding protein 1 [Source:HGNC Symbol;Acc:HGNC:23927]	protein_coding
ENSG00000139350	1412.39	0.750975	0.0817309	9.18838	3.988e-20	7.15203e-19	NEDD1	neural precursor cell expressed, developmentally down-regulated 1 [Source:HGNC Symbol;Acc:HGNC:7723]	protein_coding
ENSG00000230048	453.439	-1.10736	0.120531	-9.18734	4.02685e-20	7.21517e-19	VWA7	von Willebrand factor A domain containing 7 [Source:HGNC Symbol;Acc:HGNC:13939]	protein_coding
ENSG00000085999	270.024	1.99263	0.217109	9.17805	4.38966e-20	7.85812e-19	RAD54L	RAD54 like (S. cerevisiae) [Source:HGNC Symbol;Acc:HGNC:9826]	protein_coding
ENSG00000099864	631.524	-1.01939	0.111136	-9.17252	4.621e-20	8.26478e-19	PALM	paralemmin [Source:HGNC Symbol;Acc:HGNC:8594]	protein_coding
ENSG00000071462	1735.55	0.619377	0.0675629	9.16741	4.84525e-20	8.65804e-19	BUD23	BUD23, rRNA methyltransferase and ribosome maturation factor [Source:HGNC Symbol;Acc:HGNC:16405]	protein_coding
ENSG00000134775	2842.2	-0.667522	0.0728473	-9.16331	5.0331e-20	8.98561e-19	FHOD3	formin homology 2 domain containing 3 [Source:HGNC Symbol;Acc:HGNC:26178]	protein_coding
ENSG00000011052	952.492	1.42662	0.155713	9.1618	5.1039e-20	9.1038e-19	NME1-NME2	NME1-NME2 readthrough [Source:HGNC Symbol;Acc:HGNC:33531]	protein_coding
ENSG00000130520	1970.85	0.787855	0.0861078	9.14963	5.71277e-20	1.01807e-18	LSM4	LSM4 homolog, U6 small nuclear RNA and mRNA degradation associated [Source:HGNC Symbol;Acc:HGNC:17259]	protein_coding
ENSG00000101557	3791.53	0.454381	0.0496891	9.14448	5.99168e-20	1.06681e-18	USP14	ubiquitin specific peptidase 14 [Source:HGNC Symbol;Acc:HGNC:12612]	protein_coding
ENSG00000176390	751.638	0.900318	0.0985916	9.13179	6.73731e-20	1.19849e-18	CRLF3	cytokine receptor like factor 3 [Source:HGNC Symbol;Acc:HGNC:17177]	protein_coding
ENSG00000130813	460.931	-1.20999	0.132612	-9.12434	7.21776e-20	1.2828e-18	C19orf66	chromosome 19 open reading frame 66 [Source:HGNC Symbol;Acc:HGNC:25649]	protein_coding
ENSG00000089159	8113.79	0.550038	0.0603213	9.11847	7.61944e-20	1.35298e-18	PXN	paxillin [Source:HGNC Symbol;Acc:HGNC:9718]	protein_coding
ENSG00000115415	6276.17	-0.588031	0.0645256	-9.11314	8.00327e-20	1.41986e-18	STAT1	signal transducer and activator of transcription 1 [Source:HGNC Symbol;Acc:HGNC:11362]	protein_coding
ENSG00000138092	1091.84	1.60908	0.17677	9.10268	8.81314e-20	1.56214e-18	CENPO	centromere protein O [Source:HGNC Symbol;Acc:HGNC:28152]	protein_coding
ENSG00000102934	1287.01	-0.814819	0.0895583	-9.09819	9.1849e-20	1.62658e-18	PLLP	plasmolipin [Source:HGNC Symbol;Acc:HGNC:18553]	protein_coding
ENSG00000004897	3461.46	0.790748	0.086939	9.09544	9.42041e-20	1.6668e-18	CDC27	cell division cycle 27 [Source:HGNC Symbol;Acc:HGNC:1728]	protein_coding
ENSG00000162444	315.486	1.26146	0.138821	9.08691	1.01892e-19	1.80121e-18	RBP7	retinol binding protein 7 [Source:HGNC Symbol;Acc:HGNC:30316]	protein_coding
ENSG00000155506	5987.58	0.49261	0.054266	9.07769	1.10906e-19	1.9588e-18	LARP1	La ribonucleoprotein domain family member 1 [Source:HGNC Symbol;Acc:HGNC:29531]	protein_coding
ENSG00000120738	13408.5	-0.363814	0.0400941	-9.07401	1.14716e-19	2.02429e-18	EGR1	early growth response 1 [Source:HGNC Symbol;Acc:HGNC:3238]	protein_coding
ENSG00000178033	52.7039	-4.06583	0.448085	-9.0738	1.14942e-19	2.02648e-18	FAM26E	family with sequence similarity 26 member E [Source:HGNC Symbol;Acc:HGNC:21568]	protein_coding
ENSG00000090487	1778.3	0.658139	0.0725669	9.06941	1.1966e-19	2.10779e-18	SPG21	SPG21, maspardin [Source:HGNC Symbol;Acc:HGNC:20373]	protein_coding
ENSG00000105486	712.455	1.2276	0.135398	9.0666	1.22792e-19	2.15911e-18	LIG1	DNA ligase 1 [Source:HGNC Symbol;Acc:HGNC:6598]	protein_coding
ENSG00000164941	1919.15	0.83827	0.092456	9.06669	1.22683e-19	2.15911e-18	INTS8	integrator complex subunit 8 [Source:HGNC Symbol;Acc:HGNC:26048]	protein_coding
ENSG00000172731	6024.68	-0.559308	0.0616911	-9.06626	1.23177e-19	2.16396e-18	LRRC20	leucine rich repeat containing 20 [Source:HGNC Symbol;Acc:HGNC:23421]	protein_coding
ENSG00000175582	4072.71	0.452384	0.0499523	9.05632	1.34921e-19	2.36818e-18	RAB6A	RAB6A, member RAS oncogene family [Source:HGNC Symbol;Acc:HGNC:9786]	protein_coding
ENSG00000130956	1477.89	0.616156	0.0681086	9.04667	1.47394e-19	2.58481e-18	HABP4	hyaluronan binding protein 4 [Source:HGNC Symbol;Acc:HGNC:17062]	protein_coding
ENSG00000130935	1569.98	0.979886	0.108361	9.04283	1.52667e-19	2.67491e-18	NOL11	nucleolar protein 11 [Source:HGNC Symbol;Acc:HGNC:24557]	protein_coding
ENSG00000168439	5818.21	0.548048	0.0606191	9.04085	1.55459e-19	2.72143e-18	STIP1	stress induced phosphoprotein 1 [Source:HGNC Symbol;Acc:HGNC:11387]	protein_coding
ENSG00000173915	1272.39	0.73987	0.0818687	9.03727	1.60626e-19	2.8094e-18	USMG5	up-regulated during skeletal muscle growth 5 homolog (mouse) [Source:HGNC Symbol;Acc:HGNC:30889]	protein_coding
ENSG00000005884	26169.2	-0.440723	0.0487866	-9.03368	1.65989e-19	2.90063e-18	ITGA3	integrin subunit alpha 3 [Source:HGNC Symbol;Acc:HGNC:6139]	protein_coding
ENSG00000148841	858.328	-0.743724	0.0823775	-9.02824	1.7446e-19	3.04598e-18	ITPRIP	inositol 1,4,5-trisphosphate receptor interacting protein [Source:HGNC Symbol;Acc:HGNC:29370]	protein_coding
ENSG00000169660	266.648	-1.5873	0.175846	-9.02669	1.76945e-19	3.08663e-18	HEXDC	hexosaminidase D [Source:HGNC Symbol;Acc:HGNC:26307]	protein_coding
ENSG00000100664	6739.88	0.473107	0.0524308	9.02346	1.8224e-19	3.17621e-18	EIF5	eukaryotic translation initiation factor 5 [Source:HGNC Symbol;Acc:HGNC:3299]	protein_coding
ENSG00000277377	619.166	-1.25983	0.139769	-9.0136	1.99408e-19	3.47236e-18	SERPINA1	serpin family A member 1 [Source:HGNC Symbol;Acc:HGNC:8941]	protein_coding
ENSG00000023445	1982.33	-1.40101	0.155493	-9.01014	2.05787e-19	3.58029e-18	BIRC3	baculoviral IAP repeat containing 3 [Source:HGNC Symbol;Acc:HGNC:591]	protein_coding
ENSG00000136718	832.002	0.886823	0.0984265	9.01	2.06048e-19	3.58169e-18	IMP4	IMP4, U3 small nucleolar ribonucleoprotein [Source:HGNC Symbol;Acc:HGNC:30856]	protein_coding
ENSG00000132429	696.523	0.909159	0.101048	8.99731	2.31307e-19	4.01723e-18	POPDC3	popeye domain containing 3 [Source:HGNC Symbol;Acc:HGNC:17649]	protein_coding
ENSG00000224608	787.303	-1.71106	0.190228	-8.99479	2.36691e-19	4.10714e-18	HLA-B	major histocompatibility complex, class I, B [Source:HGNC Symbol;Acc:HGNC:4932]	protein_coding
ENSG00000105520	775.538	-0.791603	0.0880214	-8.99331	2.39905e-19	4.15788e-18	PLPPR2	phospholipid phosphatase related 2 [Source:HGNC Symbol;Acc:HGNC:29566]	protein_coding
ENSG00000120800	1192.93	0.965954	0.107409	8.99325	2.40035e-19	4.15788e-18	UTP20	UTP20, small subunit processome component [Source:HGNC Symbol;Acc:HGNC:17897]	protein_coding
ENSG00000146457	2022.53	-0.643935	0.0716247	-8.99041	2.46311e-19	4.26287e-18	WTAP	WT1 associated protein [Source:HGNC Symbol;Acc:HGNC:16846]	protein_coding
ENSG00000136295	2284.03	-0.94826	0.105539	-8.9849	2.5896e-19	4.47785e-18	TTYH3	tweety family member 3 [Source:HGNC Symbol;Acc:HGNC:22222]	protein_coding
ENSG00000077585	569.014	-1.11057	0.123611	-8.98444	2.60063e-19	4.49301e-18	GPR137B	G protein-coupled receptor 137B [Source:HGNC Symbol;Acc:HGNC:11862]	protein_coding
ENSG00000107959	3290.28	0.465423	0.0518094	8.98337	2.62599e-19	4.53287e-18	PITRM1	pitrilysin metallopeptidase 1 [Source:HGNC Symbol;Acc:HGNC:17663]	protein_coding
ENSG00000141543	2470.53	0.503436	0.0560602	8.98027	2.70097e-19	4.65822e-18	EIF4A3	eukaryotic translation initiation factor 4A3 [Source:HGNC Symbol;Acc:HGNC:18683]	protein_coding
ENSG00000173227	2824.32	-0.555699	0.0619365	-8.97209	2.90948e-19	5.01348e-18	SYT12	synaptotagmin 12 [Source:HGNC Symbol;Acc:HGNC:18381]	protein_coding
ENSG00000132591	1609.27	0.651243	0.0725912	8.97138	2.92814e-19	5.04125e-18	ERAL1	Era like 12S mitochondrial rRNA chaperone 1 [Source:HGNC Symbol;Acc:HGNC:3424]	protein_coding
ENSG00000143545	4811.69	0.387099	0.0431588	8.96918	2.98738e-19	5.13875e-18	RAB13	RAB13, member RAS oncogene family [Source:HGNC Symbol;Acc:HGNC:9762]	protein_coding
ENSG00000115241	5661.94	0.420539	0.0469046	8.96585	3.07909e-19	5.29191e-18	PPM1G	protein phosphatase, Mg2+/Mn2+ dependent 1G [Source:HGNC Symbol;Acc:HGNC:9278]	protein_coding
ENSG00000180747	341.045	1.57979	0.176239	8.96388	3.13446e-19	5.38241e-18	SMG1P3	SMG1P3, nonsense mediated mRNA decay associated PI3K related kinase pseudogene 3 [Source:HGNC Symbol;Acc:HGNC:49860]	transcribed_unprocessed_pseudogene
ENSG00000092108	4124.09	0.55629	0.0620612	8.96358	3.14299e-19	5.39238e-18	SCFD1	sec1 family domain containing 1 [Source:HGNC Symbol;Acc:HGNC:20726]	protein_coding
ENSG00000135919	455.238	-1.15125	0.128479	-8.96054	3.23097e-19	5.53853e-18	SERPINE2	serpin family E member 2 [Source:HGNC Symbol;Acc:HGNC:8951]	protein_coding
ENSG00000114416	3679.59	0.508167	0.0567327	8.95721	3.32983e-19	5.70305e-18	FXR1	FMR1 autosomal homolog 1 [Source:HGNC Symbol;Acc:HGNC:4023]	protein_coding
ENSG00000165501	971.664	0.957218	0.106894	8.95481	3.40312e-19	5.82354e-18	LRR1	leucine rich repeat protein 1 [Source:HGNC Symbol;Acc:HGNC:19742]	protein_coding
ENSG00000185745	546.258	-0.937641	0.104851	-8.94258	3.80197e-19	6.50046e-18	IFIT1	interferon induced protein with tetratricopeptide repeats 1 [Source:HGNC Symbol;Acc:HGNC:5407]	protein_coding
ENSG00000100284	746.521	-1.30625	0.14615	-8.93778	3.97074e-19	6.78315e-18	TOM1	target of myb1 membrane trafficking protein [Source:HGNC Symbol;Acc:HGNC:11982]	protein_coding
ENSG00000114850	5349.83	0.481709	0.0539056	8.93616	4.02942e-19	6.87746e-18	SSR3	signal sequence receptor subunit 3 [Source:HGNC Symbol;Acc:HGNC:11325]	protein_coding
ENSG00000087053	1448.83	0.829667	0.0928563	8.93495	4.07352e-19	6.94673e-18	MTMR2	myotubularin related protein 2 [Source:HGNC Symbol;Acc:HGNC:7450]	protein_coding
ENSG00000168300	1294.7	-0.7104	0.0795509	-8.93013	4.25521e-19	7.25033e-18	PCMTD1	protein-L-isoaspartate (D-aspartate) O-methyltransferase domain containing 1 [Source:HGNC Symbol;Acc:HGNC:30483]	protein_coding
ENSG00000099341	3434.25	0.636477	0.071303	8.92637	4.40214e-19	7.49424e-18	PSMD8	proteasome 26S subunit, non-ATPase 8 [Source:HGNC Symbol;Acc:HGNC:9566]	protein_coding
ENSG00000274305	1931.5	-1.97482	0.221238	-8.92624	4.40752e-19	7.49695e-18	LENG8	leukocyte receptor cluster member 8 [Source:HGNC Symbol;Acc:HGNC:15500]	protein_coding
ENSG00000259803	320.506	-1.46731	0.164481	-8.92082	4.62831e-19	7.86574e-18	SLC22A31	solute carrier family 22 member 31 [Source:HGNC Symbol;Acc:HGNC:27091]	protein_coding
ENSG00000153879	1692.98	0.61873	0.0693597	8.9206	4.63779e-19	7.87509e-18	CEBPG	CCAAT/enhancer binding protein gamma [Source:HGNC Symbol;Acc:HGNC:1837]	protein_coding
ENSG00000114738	1332.56	0.828364	0.0929019	8.91655	4.81039e-19	8.16118e-18	MAPKAPK3	mitogen-activated protein kinase-activated protein kinase 3 [Source:HGNC Symbol;Acc:HGNC:6888]	protein_coding
ENSG00000111775	2438.11	0.530668	0.0595174	8.91619	4.82603e-19	8.1807e-18	COX6A1	cytochrome c oxidase subunit 6A1 [Source:HGNC Symbol;Acc:HGNC:2277]	protein_coding
ENSG00000198931	2098.21	0.715694	0.0803454	8.90772	5.20942e-19	8.82304e-18	APRT	adenine phosphoribosyltransferase [Source:HGNC Symbol;Acc:HGNC:626]	protein_coding
ENSG00000124571	2200.06	0.629733	0.0707002	8.90708	5.23926e-19	8.86599e-18	XPO5	exportin 5 [Source:HGNC Symbol;Acc:HGNC:17675]	protein_coding
ENSG00000172830	1559.33	-0.682781	0.0766823	-8.90402	5.38601e-19	9.10654e-18	SSH3	slingshot protein phosphatase 3 [Source:HGNC Symbol;Acc:HGNC:30581]	protein_coding
ENSG00000163781	1889.76	1.03379	0.116133	8.90176	5.49683e-19	9.28599e-18	TOPBP1	topoisomerase (DNA) II binding protein 1 [Source:HGNC Symbol;Acc:HGNC:17008]	protein_coding
ENSG00000181852	4131.86	-0.558252	0.0627262	-8.89982	5.59358e-19	9.44137e-18	RNF41	ring finger protein 41 [Source:HGNC Symbol;Acc:HGNC:18401]	protein_coding
ENSG00000102854	364.716	-1.16758	0.131206	-8.89884	5.64339e-19	9.51733e-18	MSLN	mesothelin [Source:HGNC Symbol;Acc:HGNC:7371]	protein_coding
ENSG00000164045	268.638	1.54481	0.173731	8.89198	6.0031e-19	1.01154e-17	CDC25A	cell division cycle 25A [Source:HGNC Symbol;Acc:HGNC:1725]	protein_coding
ENSG00000187607	753.09	1.2197	0.137203	8.8898	6.12176e-19	1.03065e-17	ZNF286A	zinc finger protein 286A [Source:HGNC Symbol;Acc:HGNC:13501]	protein_coding
ENSG00000128245	3352.88	0.448101	0.0504353	8.88467	6.4111e-19	1.07845e-17	YWHAH	tyrosine 3-monooxygenase/tryptophan 5-monooxygenase activation protein eta [Source:HGNC Symbol;Acc:HGNC:12853]	protein_coding
ENSG00000018699	785.497	1.17048	0.131831	8.87867	6.76656e-19	1.13728e-17	TTC27	tetratricopeptide repeat domain 27 [Source:HGNC Symbol;Acc:HGNC:25986]	protein_coding
ENSG00000116791	1019.46	0.758258	0.0854865	8.86992	7.32012e-19	1.22927e-17	CRYZ	crystallin zeta [Source:HGNC Symbol;Acc:HGNC:2419]	protein_coding
ENSG00000119227	391.607	-1.12049	0.126371	-8.86665	7.53799e-19	1.26478e-17	PIGZ	phosphatidylinositol glycan anchor biosynthesis class Z [Source:HGNC Symbol;Acc:HGNC:30596]	protein_coding
ENSG00000256043	195.185	-1.48617	0.167654	-8.86452	7.68349e-19	1.28811e-17	CTSO	cathepsin O [Source:HGNC Symbol;Acc:HGNC:2542]	protein_coding
ENSG00000173698	1376.77	0.652216	0.073584	8.86356	7.75007e-19	1.29817e-17	ADGRG2	adhesion G protein-coupled receptor G2 [Source:HGNC Symbol;Acc:HGNC:4516]	protein_coding
ENSG00000010322	1737.75	-0.743167	0.0838467	-8.86341	7.7606e-19	1.29883e-17	NISCH	nischarin [Source:HGNC Symbol;Acc:HGNC:18006]	protein_coding
ENSG00000172932	951.059	-0.919065	0.103776	-8.85623	8.2766e-19	1.38402e-17	ANKRD13D	ankyrin repeat domain 13D [Source:HGNC Symbol;Acc:HGNC:27880]	protein_coding
ENSG00000005022	4497.44	0.620606	0.0700767	8.8561	8.28656e-19	1.38452e-17	SLC25A5	solute carrier family 25 member 5 [Source:HGNC Symbol;Acc:HGNC:10991]	protein_coding
ENSG00000104442	1547.9	0.773719	0.0874041	8.85221	8.58055e-19	1.43243e-17	ARMC1	armadillo repeat containing 1 [Source:HGNC Symbol;Acc:HGNC:17684]	protein_coding
ENSG00000232759	186.656	-1.5813	0.178637	-8.85206	8.5919e-19	1.43312e-17	AC002480.2		antisense_RNA
ENSG00000171992	5927.27	-0.728824	0.0823481	-8.85053	8.7107e-19	1.45171e-17	SYNPO	synaptopodin [Source:HGNC Symbol;Acc:HGNC:30672]	protein_coding
ENSG00000136158	1231.45	-0.600779	0.0679309	-8.84396	9.23806e-19	1.5383e-17	SPRY2	sprouty RTK signaling antagonist 2 [Source:HGNC Symbol;Acc:HGNC:11270]	protein_coding
ENSG00000188157	10352.8	-0.882234	0.099792	-8.84073	9.50948e-19	1.58217e-17	AGRN	agrin [Source:HGNC Symbol;Acc:HGNC:329]	protein_coding
ENSG00000206337	303.738	-2.17887	0.246538	-8.83788	9.7551e-19	1.62167e-17	HCP5	HLA complex P5 (non-protein coding) [Source:HGNC Symbol;Acc:HGNC:21659]	sense_overlapping
ENSG00000066926	1329.19	1.04436	0.118191	8.83619	9.90409e-19	1.64506e-17	FECH	ferrochelatase [Source:HGNC Symbol;Acc:HGNC:3647]	protein_coding
ENSG00000189143	435.965	-1.11528	0.12622	-8.83605	9.91614e-19	1.64568e-17	CLDN4	claudin 4 [Source:HGNC Symbol;Acc:HGNC:2046]	protein_coding
ENSG00000167088	1896.76	0.754358	0.0853786	8.83545	9.96963e-19	1.65317e-17	SNRPD1	small nuclear ribonucleoprotein D1 polypeptide [Source:HGNC Symbol;Acc:HGNC:11158]	protein_coding
ENSG00000108010	1907.71	0.69265	0.0783954	8.83533	9.97994e-19	1.6535e-17	GLRX3	glutaredoxin 3 [Source:HGNC Symbol;Acc:HGNC:15987]	protein_coding
ENSG00000135390	5009.59	0.39174	0.0443443	8.83404	1.00958e-18	1.67129e-17	ATP5G2	ATP synthase, H+ transporting, mitochondrial Fo complex subunit C2 (subunit 9) [Source:HGNC Symbol;Acc:HGNC:842]	protein_coding
ENSG00000122966	1778.54	1.4383	0.162831	8.83308	1.0183e-18	1.68432e-17	CIT	citron rho-interacting serine/threonine kinase [Source:HGNC Symbol;Acc:HGNC:1985]	protein_coding
ENSG00000131016	5099.32	-0.640358	0.0725308	-8.82878	1.05819e-18	1.74884e-17	AKAP12	A-kinase anchoring protein 12 [Source:HGNC Symbol;Acc:HGNC:370]	protein_coding
ENSG00000176407	1490.93	0.630293	0.0713945	8.82831	1.06266e-18	1.75476e-17	KCMF1	potassium channel modulatory factor 1 [Source:HGNC Symbol;Acc:HGNC:20589]	protein_coding
ENSG00000119705	795.569	0.926699	0.104972	8.82803	1.06534e-18	1.75772e-17	SLIRP	SRA stem-loop interacting RNA binding protein [Source:HGNC Symbol;Acc:HGNC:20495]	protein_coding
ENSG00000186193	689.906	1.00676	0.114129	8.82124	1.13194e-18	1.86605e-17	SAPCD2	suppressor APC domain containing 2 [Source:HGNC Symbol;Acc:HGNC:28055]	protein_coding
ENSG00000156709	989.633	0.755134	0.0856418	8.81736	1.17188e-18	1.93029e-17	AIFM1	apoptosis inducing factor mitochondria associated 1 [Source:HGNC Symbol;Acc:HGNC:8768]	protein_coding
ENSG00000166033	1188.55	-0.681336	0.0772974	-8.81447	1.20252e-18	1.97911e-17	HTRA1	HtrA serine peptidase 1 [Source:HGNC Symbol;Acc:HGNC:9476]	protein_coding
ENSG00000170037	1590.41	0.709252	0.0804736	8.81347	1.21328e-18	1.99516e-17	CNTROB	centrobin, centriole duplication and spindle assembly protein [Source:HGNC Symbol;Acc:HGNC:29616]	protein_coding
ENSG00000114779	1970.76	0.584353	0.0663286	8.80997	1.25174e-18	2.05669e-17	ABHD14B	abhydrolase domain containing 14B [Source:HGNC Symbol;Acc:HGNC:28235]	protein_coding
ENSG00000172137	374.956	-1.15226	0.130914	-8.80165	1.34814e-18	2.21325e-17	CALB2	calbindin 2 [Source:HGNC Symbol;Acc:HGNC:1435]	protein_coding
ENSG00000136261	2768.15	0.591856	0.0672768	8.79732	1.40126e-18	2.29855e-17	BZW2	basic leucine zipper and W2 domains 2 [Source:HGNC Symbol;Acc:HGNC:18808]	protein_coding
ENSG00000110172	795.396	0.798895	0.0908168	8.79677	1.40806e-18	2.30779e-17	CHORDC1	cysteine and histidine rich domain containing 1 [Source:HGNC Symbol;Acc:HGNC:14525]	protein_coding
ENSG00000110104	1014.32	0.844236	0.0959873	8.79528	1.42687e-18	2.33668e-17	CCDC86	coiled-coil domain containing 86 [Source:HGNC Symbol;Acc:HGNC:28359]	protein_coding
ENSG00000143314	1474.55	0.603179	0.0686186	8.79032	1.49132e-18	2.44023e-17	MRPL24	mitochondrial ribosomal protein L24 [Source:HGNC Symbol;Acc:HGNC:14037]	protein_coding
ENSG00000102900	2154.77	0.592345	0.0673916	8.7896	1.501e-18	2.45402e-17	NUP93	nucleoporin 93 [Source:HGNC Symbol;Acc:HGNC:28958]	protein_coding
ENSG00000135318	3541.56	-0.767448	0.0873959	-8.78128	1.61626e-18	2.64029e-17	NT5E	5'-nucleotidase ecto [Source:HGNC Symbol;Acc:HGNC:8021]	protein_coding
ENSG00000055130	2261.82	0.500499	0.0570087	8.77936	1.64409e-18	2.68353e-17	CUL1	cullin 1 [Source:HGNC Symbol;Acc:HGNC:2551]	protein_coding
ENSG00000196584	378.86	1.34754	0.153553	8.77576	1.69756e-18	2.76853e-17	XRCC2	X-ray repair cross complementing 2 [Source:HGNC Symbol;Acc:HGNC:12829]	protein_coding
ENSG00000272825	109.995	-2.04487	0.233113	-8.77203	1.75472e-18	2.85941e-17	AL844908.1		antisense_RNA
ENSG00000151465	2510.42	0.511026	0.0582931	8.76649	1.84316e-18	3.00104e-17	CDC123	cell division cycle 123 [Source:HGNC Symbol;Acc:HGNC:16827]	protein_coding
ENSG00000136048	2183.49	-1.39668	0.159353	-8.76471	1.87263e-18	3.04653e-17	DRAM1	DNA damage regulated autophagy modulator 1 [Source:HGNC Symbol;Acc:HGNC:25645]	protein_coding
ENSG00000131473	12070.9	0.533405	0.0609046	8.75805	1.98661e-18	3.2293e-17	ACLY	ATP citrate lyase [Source:HGNC Symbol;Acc:HGNC:115]	protein_coding
ENSG00000120889	4497.09	-0.538132	0.061464	-8.75524	2.03662e-18	3.30788e-17	TNFRSF10B	TNF receptor superfamily member 10b [Source:HGNC Symbol;Acc:HGNC:11905]	protein_coding
ENSG00000176208	321.84	1.45189	0.166006	8.74599	2.21078e-18	3.58781e-17	ATAD5	ATPase family, AAA domain containing 5 [Source:HGNC Symbol;Acc:HGNC:25752]	protein_coding
ENSG00000257732	175.873	-1.5534	0.177644	-8.74446	2.24086e-18	3.63364e-17	AC089983.1		antisense_RNA
ENSG00000133028	1748.2	0.703337	0.0804733	8.74001	2.33099e-18	3.7767e-17	SCO1	SCO1, cytochrome c oxidase assembly protein [Source:HGNC Symbol;Acc:HGNC:10603]	protein_coding
ENSG00000187741	1108.3	1.00677	0.115196	8.73968	2.33766e-18	3.78441e-17	FANCA	Fanconi anemia complementation group A [Source:HGNC Symbol;Acc:HGNC:3582]	protein_coding
ENSG00000231502	846.137	0.774397	0.0886237	8.73803	2.37209e-18	3.83701e-17	LSM2	LSM2 homolog, U6 small nuclear RNA and mRNA degradation associated [Source:HGNC Symbol;Acc:HGNC:13940]	protein_coding
ENSG00000166272	1729.02	-0.549904	0.0629565	-8.73467	2.44376e-18	3.94972e-17	WBP1L	WW domain binding protein 1 like [Source:HGNC Symbol;Acc:HGNC:23510]	protein_coding
ENSG00000109084	1161.52	0.795182	0.0910466	8.73379	2.46272e-18	3.97711e-17	TMEM97	transmembrane protein 97 [Source:HGNC Symbol;Acc:HGNC:28106]	protein_coding
ENSG00000115942	1078.86	0.8801	0.100777	8.73312	2.47731e-18	3.99574e-17	ORC2	origin recognition complex subunit 2 [Source:HGNC Symbol;Acc:HGNC:8488]	protein_coding
ENSG00000184900	4216.45	0.416875	0.0477351	8.73308	2.47829e-18	3.99574e-17	SUMO3	small ubiquitin-like modifier 3 [Source:HGNC Symbol;Acc:HGNC:11124]	protein_coding
ENSG00000126067	3395.73	0.543343	0.0622466	8.72889	2.57188e-18	4.14325e-17	PSMB2	proteasome subunit beta 2 [Source:HGNC Symbol;Acc:HGNC:9539]	protein_coding
ENSG00000135048	7761.51	-0.884299	0.101375	-8.72307	2.70747e-18	4.35815e-17	TMEM2	transmembrane protein 2 [Source:HGNC Symbol;Acc:HGNC:11869]	protein_coding
ENSG00000154719	548.349	0.857884	0.0983634	8.72158	2.74337e-18	4.41235e-17	MRPL39	mitochondrial ribosomal protein L39 [Source:HGNC Symbol;Acc:HGNC:14027]	protein_coding
ENSG00000142102	1689.5	-1.11011	0.127302	-8.72033	2.77387e-18	4.45778e-17	PGGHG	protein-glucosylgalactosylhydroxylysine glucosidase [Source:HGNC Symbol;Acc:HGNC:26210]	protein_coding
ENSG00000114391	4420.95	0.551275	0.0632273	8.71893	2.80834e-18	4.50952e-17	RPL24	ribosomal protein L24 [Source:HGNC Symbol;Acc:HGNC:10325]	protein_coding
ENSG00000136159	439.079	1.15351	0.132389	8.71301	2.95899e-18	4.74757e-17	NUDT15	nudix hydrolase 15 [Source:HGNC Symbol;Acc:HGNC:23063]	protein_coding
ENSG00000144583	462.089	1.02623	0.117797	8.71189	2.98846e-18	4.79097e-17	2004-03-01	membrane associated ring-CH-type finger 4 [Source:HGNC Symbol;Acc:HGNC:29269]	protein_coding
ENSG00000100764	1821.81	0.762643	0.0876791	8.69811	3.37446e-18	5.40542e-17	PSMC1	proteasome 26S subunit, ATPase 1 [Source:HGNC Symbol;Acc:HGNC:9547]	protein_coding
ENSG00000153048	1951.83	-0.82044	0.0943553	-8.69522	3.46165e-18	5.5406e-17	CARHSP1	calcium regulated heat stable protein 1 [Source:HGNC Symbol;Acc:HGNC:17150]	protein_coding
ENSG00000265354	1558.1	0.559649	0.0643823	8.6926	3.54225e-18	5.66502e-17	TIMM23	translocase of inner mitochondrial membrane 23 [Source:HGNC Symbol;Acc:HGNC:17312]	protein_coding
ENSG00000111300	1424.9	0.739606	0.0850948	8.69155	3.57532e-18	5.7133e-17	NAA25	N(alpha)-acetyltransferase 25, NatB auxiliary subunit [Source:HGNC Symbol;Acc:HGNC:25783]	protein_coding
ENSG00000178921	1650.08	0.884717	0.101793	8.69134	3.58183e-18	5.71908e-17	PFAS	phosphoribosylformylglycinamidine synthase [Source:HGNC Symbol;Acc:HGNC:8863]	protein_coding
ENSG00000164253	776.614	0.974486	0.112124	8.69116	3.58762e-18	5.72371e-17	WDR41	WD repeat domain 41 [Source:HGNC Symbol;Acc:HGNC:25601]	protein_coding
ENSG00000138182	955.575	1.16834	0.134497	8.68677	3.72905e-18	5.94457e-17	KIF20B	kinesin family member 20B [Source:HGNC Symbol;Acc:HGNC:7212]	protein_coding
ENSG00000167005	5494.14	0.460267	0.0530636	8.67387	4.17687e-18	6.65309e-17	NUDT21	nudix hydrolase 21 [Source:HGNC Symbol;Acc:HGNC:13870]	protein_coding
ENSG00000172216	1558.92	-0.738326	0.0851417	-8.67173	4.25604e-18	6.77375e-17	CEBPB	CCAAT/enhancer binding protein beta [Source:HGNC Symbol;Acc:HGNC:1834]	protein_coding
ENSG00000168298	94.711	-2.41953	0.279059	-8.6703	4.30986e-18	6.85389e-17	HIST1H1E	histone cluster 1 H1 family member e [Source:HGNC Symbol;Acc:HGNC:4718]	protein_coding
ENSG00000196305	7342.06	0.976578	0.112659	8.66844	4.38071e-18	6.96098e-17	IARS	isoleucyl-tRNA synthetase [Source:HGNC Symbol;Acc:HGNC:5330]	protein_coding
ENSG00000211460	1758.62	0.546685	0.0630716	8.66768	4.41e-18	7.0019e-17	TSN	translin [Source:HGNC Symbol;Acc:HGNC:12379]	protein_coding
ENSG00000197555	2633.19	-0.925393	0.106862	-8.6597	4.73024e-18	7.50433e-17	SIPA1L1	signal induced proliferation associated 1 like 1 [Source:HGNC Symbol;Acc:HGNC:20284]	protein_coding
ENSG00000169813	7872.59	0.346063	0.0399643	8.65931	4.74627e-18	7.52374e-17	HNRNPF	heterogeneous nuclear ribonucleoprotein F [Source:HGNC Symbol;Acc:HGNC:5039]	protein_coding
ENSG00000175193	835.04	0.90646	0.104714	8.65657	4.86187e-18	7.70081e-17	PARL	presenilin associated rhomboid like [Source:HGNC Symbol;Acc:HGNC:18253]	protein_coding
ENSG00000177192	491.158	0.953846	0.11022	8.65399	4.97293e-18	7.87043e-17	PUS1	pseudouridylate synthase 1 [Source:HGNC Symbol;Acc:HGNC:15508]	protein_coding
ENSG00000170385	705.918	0.798902	0.09248	8.63865	5.68822e-18	8.99529e-17	SLC30A1	solute carrier family 30 member 1 [Source:HGNC Symbol;Acc:HGNC:11012]	protein_coding
ENSG00000176102	1136.08	0.781925	0.0905678	8.63359	5.94577e-18	9.39508e-17	CSTF3	cleavage stimulation factor subunit 3 [Source:HGNC Symbol;Acc:HGNC:2485]	protein_coding
ENSG00000189043	1699.09	0.64536	0.0747578	8.63268	5.99319e-18	9.46245e-17	NDUFA4	NDUFA4, mitochondrial complex associated [Source:HGNC Symbol;Acc:HGNC:7687]	protein_coding
ENSG00000133112	23736.2	-0.348574	0.0403818	-8.63196	6.03108e-18	9.51469e-17	TPT1	tumor protein, translationally-controlled 1 [Source:HGNC Symbol;Acc:HGNC:12022]	protein_coding
ENSG00000104823	4200.17	0.563501	0.0653051	8.62874	6.20307e-18	9.77823e-17	ECH1	enoyl-CoA hydratase 1 [Source:HGNC Symbol;Acc:HGNC:3149]	protein_coding
ENSG00000103044	2618.37	-0.698601	0.0810211	-8.62246	6.5528e-18	1.03213e-16	HAS3	hyaluronan synthase 3 [Source:HGNC Symbol;Acc:HGNC:4820]	protein_coding
ENSG00000126803	1218.72	-0.731545	0.0848532	-8.6213	6.61967e-18	1.04184e-16	HSPA2	heat shock protein family A (Hsp70) member 2 [Source:HGNC Symbol;Acc:HGNC:5235]	protein_coding
ENSG00000148835	198.316	1.50183	0.1743	8.61634	6.9126e-18	1.08707e-16	TAF5	TATA-box binding protein associated factor 5 [Source:HGNC Symbol;Acc:HGNC:11539]	protein_coding
ENSG00000112304	1089.7	0.67913	0.0788761	8.61009	7.30032e-18	1.14714e-16	ACOT13	acyl-CoA thioesterase 13 [Source:HGNC Symbol;Acc:HGNC:20999]	protein_coding
ENSG00000064419	2584.34	0.552092	0.0641297	8.60898	7.37143e-18	1.15739e-16	TNPO3	transportin 3 [Source:HGNC Symbol;Acc:HGNC:17103]	protein_coding
ENSG00000174032	398.485	1.21815	0.141507	8.60845	7.4057e-18	1.16185e-16	SLC25A30	solute carrier family 25 member 30 [Source:HGNC Symbol;Acc:HGNC:27371]	protein_coding
ENSG00000065308	3099.65	-0.451413	0.0524828	-8.60117	7.89046e-18	1.23692e-16	TRAM2	translocation associated membrane protein 2 [Source:HGNC Symbol;Acc:HGNC:16855]	protein_coding
ENSG00000131669	1932.02	-0.613245	0.0713147	-8.59914	8.03177e-18	1.25808e-16	NINJ1	ninjurin 1 [Source:HGNC Symbol;Acc:HGNC:7824]	protein_coding
ENSG00000204138	1600.28	0.722015	0.0840547	8.58983	8.70999e-18	1.36323e-16	PHACTR4	phosphatase and actin regulator 4 [Source:HGNC Symbol;Acc:HGNC:25793]	protein_coding
ENSG00000113649	1330.72	0.855254	0.0996224	8.58496	9.08718e-18	1.42068e-16	TCERG1	transcription elongation regulator 1 [Source:HGNC Symbol;Acc:HGNC:15630]	protein_coding
ENSG00000142871	17071.9	-0.276232	0.0321765	-8.5849	9.09139e-18	1.42068e-16	CYR61	cysteine rich angiogenic inducer 61 [Source:HGNC Symbol;Acc:HGNC:2654]	protein_coding
ENSG00000075340	3079.41	0.861131	0.100349	8.58135	9.3766e-18	1.4641e-16	ADD2	adducin 2 [Source:HGNC Symbol;Acc:HGNC:244]	protein_coding
ENSG00000223705	848.584	-0.992496	0.115681	-8.57956	9.52336e-18	1.48584e-16	NSUN5P1	NOP2/Sun RNA methyltransferase family member 5 pseudogene 1 [Source:HGNC Symbol;Acc:HGNC:19146]	transcribed_unprocessed_pseudogene
ENSG00000145506	585.652	-1.34794	0.157121	-8.57898	9.57195e-18	1.49224e-16	NKD2	naked cuticle homolog 2 [Source:HGNC Symbol;Acc:HGNC:17046]	protein_coding
ENSG00000113108	338.482	-1.20649	0.140673	-8.57653	9.77797e-18	1.52316e-16	APBB3	amyloid beta precursor protein binding family B member 3 [Source:HGNC Symbol;Acc:HGNC:20708]	protein_coding
ENSG00000149636	979.585	0.829808	0.0967938	8.57295	1.00871e-17	1.57008e-16	DSN1	DSN1 homolog, MIS12 kinetochore complex component [Source:HGNC Symbol;Acc:HGNC:16165]	protein_coding
ENSG00000144199	747.565	0.761615	0.0888486	8.57205	1.01655e-17	1.58104e-16	FAHD2B	fumarylacetoacetate hydrolase domain containing 2B [Source:HGNC Symbol;Acc:HGNC:25318]	protein_coding
ENSG00000007402	609.354	-0.983222	0.114707	-8.57162	1.02042e-17	1.58581e-16	CACNA2D2	calcium voltage-gated channel auxiliary subunit alpha2delta 2 [Source:HGNC Symbol;Acc:HGNC:1400]	protein_coding
ENSG00000133703	4791.82	0.517382	0.0603876	8.56769	1.05584e-17	1.63957e-16	KRAS	KRAS proto-oncogene, GTPase [Source:HGNC Symbol;Acc:HGNC:6407]	protein_coding
ENSG00000272405	1675.08	-0.519863	0.0606855	-8.56651	1.0667e-17	1.65514e-16	AL365181.3		antisense_RNA
ENSG00000138363	2250.73	0.780313	0.0911241	8.56319	1.09791e-17	1.70224e-16	ATIC	5-aminoimidazole-4-carboxamide ribonucleotide formyltransferase/IMP cyclohydrolase [Source:HGNC Symbol;Acc:HGNC:794]	protein_coding
ENSG00000135677	11070.6	-0.639394	0.0747265	-8.55646	1.1639e-17	1.80313e-16	GNS	glucosamine (N-acetyl)-6-sulfatase [Source:HGNC Symbol;Acc:HGNC:4422]	protein_coding
ENSG00000146410	120.243	2.19312	0.256432	8.55246	1.20493e-17	1.86524e-16	MTFR2	mitochondrial fission regulator 2 [Source:HGNC Symbol;Acc:HGNC:21115]	protein_coding
ENSG00000147408	264.928	-1.59362	0.186339	-8.55227	1.20693e-17	1.86687e-16	CSGALNACT1	chondroitin sulfate N-acetylgalactosaminyltransferase 1 [Source:HGNC Symbol;Acc:HGNC:24290]	protein_coding
ENSG00000131238	4081.47	0.466168	0.0545109	8.55184	1.21143e-17	1.87237e-16	PPT1	palmitoyl-protein thioesterase 1 [Source:HGNC Symbol;Acc:HGNC:9325]	protein_coding
ENSG00000144455	1081.76	-0.629808	0.0736505	-8.5513	1.21706e-17	1.87961e-16	SUMF1	sulfatase modifying factor 1 [Source:HGNC Symbol;Acc:HGNC:20376]	protein_coding
ENSG00000178966	876.234	0.870013	0.101825	8.54422	1.29406e-17	1.99696e-16	RMI1	RecQ mediated genome instability 1 [Source:HGNC Symbol;Acc:HGNC:25764]	protein_coding
ENSG00000071553	2075.1	-0.603223	0.0706153	-8.54239	1.31477e-17	2.02734e-16	ATP6AP1	ATPase H+ transporting accessory protein 1 [Source:HGNC Symbol;Acc:HGNC:868]	protein_coding
ENSG00000183527	747.696	0.818483	0.0958724	8.53722	1.37492e-17	2.11844e-16	PSMG1	proteasome assembly chaperone 1 [Source:HGNC Symbol;Acc:HGNC:3043]	protein_coding
ENSG00000138698	1116.49	0.791231	0.0927048	8.53495	1.40216e-17	2.15873e-16	RAP1GDS1	Rap1 GTPase-GDP dissociation stimulator 1 [Source:HGNC Symbol;Acc:HGNC:9859]	protein_coding
ENSG00000012124	117.376	-2.72601	0.319425	-8.53411	1.4124e-17	2.17281e-16	CD22	CD22 molecule [Source:HGNC Symbol;Acc:HGNC:1643]	protein_coding
ENSG00000134809	388.557	1.17954	0.138219	8.53384	1.41563e-17	2.17609e-16	TIMM10	translocase of inner mitochondrial membrane 10 [Source:HGNC Symbol;Acc:HGNC:11814]	protein_coding
ENSG00000132305	2518.42	0.529154	0.0620751	8.52442	1.53584e-17	2.35904e-16	IMMT	inner membrane mitochondrial protein [Source:HGNC Symbol;Acc:HGNC:6047]	protein_coding
ENSG00000117593	1490.62	1.07802	0.126495	8.52227	1.56462e-17	2.40139e-16	DARS2	aspartyl-tRNA synthetase 2, mitochondrial [Source:HGNC Symbol;Acc:HGNC:25538]	protein_coding
ENSG00000152270	981.642	0.841309	0.0987344	8.52094	1.5827e-17	2.42726e-16	PDE3B	phosphodiesterase 3B [Source:HGNC Symbol;Acc:HGNC:8779]	protein_coding
ENSG00000154040	699.041	1.09439	0.128488	8.51744	1.6312e-17	2.49969e-16	CABYR	calcium binding tyrosine phosphorylation regulated [Source:HGNC Symbol;Acc:HGNC:15569]	protein_coding
ENSG00000164933	883.09	0.704573	0.0827502	8.51446	1.67368e-17	2.56282e-16	SLC25A32	solute carrier family 25 member 32 [Source:HGNC Symbol;Acc:HGNC:29683]	protein_coding
ENSG00000141699	1692.71	-0.667452	0.0784269	-8.5105	1.73191e-17	2.64992e-16	RETREG3	reticulophagy regulator family member 3 [Source:HGNC Symbol;Acc:HGNC:27258]	protein_coding
ENSG00000176393	2644.16	0.541416	0.0636598	8.50483	1.81862e-17	2.78046e-16	RNPEP	arginyl aminopeptidase [Source:HGNC Symbol;Acc:HGNC:10078]	protein_coding
ENSG00000151247	1563.96	0.582507	0.0685221	8.50102	1.87933e-17	2.87105e-16	EIF4E	eukaryotic translation initiation factor 4E [Source:HGNC Symbol;Acc:HGNC:3287]	protein_coding
ENSG00000035681	1337.25	1.01207	0.119079	8.49911	1.91056e-17	2.91651e-16	NSMAF	neutral sphingomyelinase activation associated factor [Source:HGNC Symbol;Acc:HGNC:8017]	protein_coding
ENSG00000111906	1075.3	0.656811	0.0772863	8.49842	1.92192e-17	2.9316e-16	HDDC2	HD domain containing 2 [Source:HGNC Symbol;Acc:HGNC:21078]	protein_coding
ENSG00000086475	2135.01	0.527237	0.0621105	8.48869	2.08973e-17	3.1851e-16	SEPHS1	selenophosphate synthetase 1 [Source:HGNC Symbol;Acc:HGNC:19685]	protein_coding
ENSG00000179051	3104.75	0.578968	0.068226	8.48602	2.13828e-17	3.2566e-16	RCC2	regulator of chromosome condensation 2 [Source:HGNC Symbol;Acc:HGNC:30297]	protein_coding
ENSG00000026508	5273.43	-0.626809	0.0739232	-8.47919	2.26768e-17	3.45102e-16	CD44	CD44 molecule (Indian blood group) [Source:HGNC Symbol;Acc:HGNC:1681]	protein_coding
ENSG00000112312	732.835	1.0051	0.118563	8.47736	2.3036e-17	3.503e-16	GMNN	geminin, DNA replication inhibitor [Source:HGNC Symbol;Acc:HGNC:17493]	protein_coding
ENSG00000181523	2205.83	-1.0248	0.120923	-8.47476	2.35567e-17	3.57942e-16	SGSH	N-sulfoglucosamine sulfohydrolase [Source:HGNC Symbol;Acc:HGNC:10818]	protein_coding
ENSG00000085491	1346.34	0.625561	0.0738391	8.47194	2.4133e-17	3.66418e-16	SLC25A24	solute carrier family 25 member 24 [Source:HGNC Symbol;Acc:HGNC:20662]	protein_coding
ENSG00000107566	3009.55	0.516609	0.0610102	8.46758	2.50552e-17	3.80128e-16	ERLIN1	ER lipid raft associated 1 [Source:HGNC Symbol;Acc:HGNC:16947]	protein_coding
ENSG00000120438	3667.13	0.465298	0.0549735	8.46404	2.58269e-17	3.91537e-16	TCP1	t-complex 1 [Source:HGNC Symbol;Acc:HGNC:11655]	protein_coding
ENSG00000174028	577.637	-0.92418	0.1092	-8.46316	2.60226e-17	3.94201e-16	FAM3C2	family with sequence similarity 3 member C2 (pseudogene) [Source:HGNC Symbol;Acc:HGNC:34501]	processed_pseudogene
ENSG00000198121	1048.03	-0.642786	0.0759536	-8.46288	2.6086e-17	3.9486e-16	LPAR1	lysophosphatidic acid receptor 1 [Source:HGNC Symbol;Acc:HGNC:3166]	protein_coding
ENSG00000160193	283.11	1.37598	0.162649	8.45982	2.67784e-17	4.05031e-16	WDR4	WD repeat domain 4 [Source:HGNC Symbol;Acc:HGNC:12756]	protein_coding
ENSG00000196510	1881.22	0.602629	0.0712381	8.45936	2.68839e-17	4.06317e-16	ANAPC7	anaphase promoting complex subunit 7 [Source:HGNC Symbol;Acc:HGNC:17380]	protein_coding
ENSG00000169139	1865.63	0.710673	0.0840903	8.45131	2.88047e-17	4.35015e-16	UBE2V2	ubiquitin conjugating enzyme E2 V2 [Source:HGNC Symbol;Acc:HGNC:12495]	protein_coding
ENSG00000127184	2107.98	0.563353	0.0666679	8.45014	2.90953e-17	4.39069e-16	COX7C	cytochrome c oxidase subunit 7C [Source:HGNC Symbol;Acc:HGNC:2292]	protein_coding
ENSG00000159348	866.165	-0.939414	0.111174	-8.44993	2.91485e-17	4.39537e-16	CYB5R1	cytochrome b5 reductase 1 [Source:HGNC Symbol;Acc:HGNC:13397]	protein_coding
ENSG00000137501	456.318	-1.07824	0.127608	-8.44957	2.92385e-17	4.40557e-16	SYTL2	synaptotagmin like 2 [Source:HGNC Symbol;Acc:HGNC:15585]	protein_coding
ENSG00000143537	6979.99	-0.418802	0.0495745	-8.44794	2.96499e-17	4.46417e-16	ADAM15	ADAM metallopeptidase domain 15 [Source:HGNC Symbol;Acc:HGNC:193]	protein_coding
ENSG00000163320	3865.6	0.442883	0.0524336	8.44654	3.00051e-17	4.51422e-16	CGGBP1	CGG triplet repeat binding protein 1 [Source:HGNC Symbol;Acc:HGNC:1888]	protein_coding
ENSG00000117472	308.54	-1.35106	0.159985	-8.4449	3.04304e-17	4.57472e-16	TSPAN1	tetraspanin 1 [Source:HGNC Symbol;Acc:HGNC:20657]	protein_coding
ENSG00000153107	1775.08	0.871804	0.103238	8.44464	3.04992e-17	4.58159e-16	ANAPC1	anaphase promoting complex subunit 1 [Source:HGNC Symbol;Acc:HGNC:19988]	protein_coding
ENSG00000167670	1174.84	1.08295	0.128253	8.44384	3.07089e-17	4.60959e-16	CHAF1A	chromatin assembly factor 1 subunit A [Source:HGNC Symbol;Acc:HGNC:1910]	protein_coding
ENSG00000111641	1188.97	0.677043	0.0802151	8.44034	3.16417e-17	4.74602e-16	NOP2	NOP2 nucleolar protein [Source:HGNC Symbol;Acc:HGNC:7867]	protein_coding
ENSG00000278144	295.522	-2.45184	0.290568	-8.4381	3.22537e-17	4.83415e-16	NEAT1_1	Nuclear enriched abundant transcript 1 conserved region 1 [Source:RFAM;Acc:RF01955]	misc_RNA
ENSG00000100138	1722.24	0.496664	0.0588736	8.4361	3.28106e-17	4.9139e-16	SNU13	small nuclear ribonucleoprotein 13 [Source:HGNC Symbol;Acc:HGNC:7819]	protein_coding
ENSG00000146281	1812.85	0.628016	0.0744885	8.43106	3.42558e-17	5.12646e-16	PM20D2	peptidase M20 domain containing 2 [Source:HGNC Symbol;Acc:HGNC:21408]	protein_coding
ENSG00000114023	485.307	0.912664	0.108264	8.42996	3.4578e-17	5.17076e-16	FAM162A	family with sequence similarity 162 member A [Source:HGNC Symbol;Acc:HGNC:17865]	protein_coding
ENSG00000101444	4724.63	0.497392	0.0590109	8.42881	3.49185e-17	5.21774e-16	AHCY	adenosylhomocysteinase [Source:HGNC Symbol;Acc:HGNC:343]	protein_coding
ENSG00000107819	1959.28	-1.04677	0.124213	-8.4272	3.54048e-17	5.28643e-16	SFXN3	sideroflexin 3 [Source:HGNC Symbol;Acc:HGNC:16087]	protein_coding
ENSG00000281216	285.804	1.30355	0.154745	8.42386	3.64278e-17	5.43507e-16	KIF26B	kinesin family member 26B [Source:HGNC Symbol;Acc:HGNC:25484]	protein_coding
ENSG00000144231	1080.59	0.888261	0.105486	8.42064	3.74442e-17	5.58251e-16	POLR2D	RNA polymerase II subunit D [Source:HGNC Symbol;Acc:HGNC:9191]	protein_coding
ENSG00000164236	2432.19	-0.516479	0.0613926	-8.41273	4.00589e-17	5.96784e-16	ANKRD33B	ankyrin repeat domain 33B [Source:HGNC Symbol;Acc:HGNC:35240]	protein_coding
ENSG00000166250	1275.14	-0.826018	0.0981883	-8.41259	4.01069e-17	5.9705e-16	CLMP	CXADR like membrane protein [Source:HGNC Symbol;Acc:HGNC:24039]	protein_coding
ENSG00000076554	3686.57	0.561378	0.066741	8.4113	4.05495e-17	6.03185e-16	TPD52	tumor protein D52 [Source:HGNC Symbol;Acc:HGNC:12005]	protein_coding
ENSG00000196937	1687.84	-0.884223	0.105128	-8.41088	4.06938e-17	6.04877e-16	FAM3C	family with sequence similarity 3 member C [Source:HGNC Symbol;Acc:HGNC:18664]	protein_coding
ENSG00000167460	8211.17	0.785844	0.0934345	8.41064	4.07789e-17	6.05688e-16	TPM4	tropomyosin 4 [Source:HGNC Symbol;Acc:HGNC:12013]	protein_coding
ENSG00000185238	832.761	1.25858	0.149737	8.40525	4.26951e-17	6.33673e-16	PRMT3	protein arginine methyltransferase 3 [Source:HGNC Symbol;Acc:HGNC:30163]	protein_coding
ENSG00000101421	2488.39	-0.479634	0.057076	-8.40344	4.33599e-17	6.43058e-16	CHMP4B	charged multivesicular body protein 4B [Source:HGNC Symbol;Acc:HGNC:16171]	protein_coding
ENSG00000183018	55.1979	-4.51365	0.53713	-8.40327	4.34206e-17	6.43476e-16	SPNS2	sphingolipid transporter 2 [Source:HGNC Symbol;Acc:HGNC:26992]	protein_coding
ENSG00000156482	15299.8	0.324151	0.038615	8.39441	4.68229e-17	6.93378e-16	RPL30	ribosomal protein L30 [Source:HGNC Symbol;Acc:HGNC:10333]	protein_coding
ENSG00000130640	2121.45	-0.617762	0.0736362	-8.38937	4.8874e-17	7.23211e-16	TUBGCP2	tubulin gamma complex associated protein 2 [Source:HGNC Symbol;Acc:HGNC:18599]	protein_coding
ENSG00000084463	1967.53	0.547654	0.0653263	8.38337	5.14341e-17	7.60525e-16	WBP11	WW domain binding protein 11 [Source:HGNC Symbol;Acc:HGNC:16461]	protein_coding
ENSG00000071967	4225.23	-1.00403	0.11979	-8.38164	5.21943e-17	7.7119e-16	CYBRD1	cytochrome b reductase 1 [Source:HGNC Symbol;Acc:HGNC:20797]	protein_coding
ENSG00000153904	2212.85	0.492885	0.0588297	8.37817	5.37588e-17	7.93714e-16	DDAH1	dimethylarginine dimethylaminohydrolase 1 [Source:HGNC Symbol;Acc:HGNC:2715]	protein_coding
ENSG00000139921	6577.27	0.399226	0.0476561	8.37723	5.41878e-17	7.99451e-16	TMX1	thioredoxin related transmembrane protein 1 [Source:HGNC Symbol;Acc:HGNC:15487]	protein_coding
ENSG00000118655	359.413	0.997853	0.119156	8.37434	5.55358e-17	8.1873e-16	DCLRE1B	DNA cross-link repair 1B [Source:HGNC Symbol;Acc:HGNC:17641]	protein_coding
ENSG00000095485	846.413	0.779082	0.0930386	8.37375	5.58126e-17	8.22197e-16	CWF19L1	CWF19 like 1, cell cycle control (S. pombe) [Source:HGNC Symbol;Acc:HGNC:25613]	protein_coding
ENSG00000104960	1886.98	-0.815587	0.09744	-8.37014	5.75476e-17	8.47126e-16	PTOV1	prostate tumor overexpressed 1 [Source:HGNC Symbol;Acc:HGNC:9632]	protein_coding
ENSG00000137767	3076.33	-0.815192	0.0974141	-8.36831	5.84516e-17	8.59794e-16	SQOR	sulfide quinone oxidoreductase [Source:HGNC Symbol;Acc:HGNC:20390]	protein_coding
ENSG00000165416	691.541	0.846398	0.101157	8.36717	5.90202e-17	8.67513e-16	SUGT1	SGT1 homolog, MIS12 kinetochore complex assembly cochaperone [Source:HGNC Symbol;Acc:HGNC:16987]	protein_coding
ENSG00000122565	5129.69	0.592576	0.0708695	8.36151	6.1919e-17	9.09447e-16	CBX3	chromobox 3 [Source:HGNC Symbol;Acc:HGNC:1553]	protein_coding
ENSG00000144034	315.874	1.06469	0.127334	8.36134	6.2011e-17	9.10123e-16	TPRKB	TP53RK binding protein [Source:HGNC Symbol;Acc:HGNC:24259]	protein_coding
ENSG00000153187	11327.2	0.492303	0.0588851	8.3604	6.25075e-17	9.1673e-16	HNRNPU	heterogeneous nuclear ribonucleoprotein U [Source:HGNC Symbol;Acc:HGNC:5048]	protein_coding
ENSG00000049323	664.159	-1.39964	0.167518	-8.35513	6.53607e-17	9.57866e-16	LTBP1	latent transforming growth factor beta binding protein 1 [Source:HGNC Symbol;Acc:HGNC:6714]	protein_coding
ENSG00000118894	323.584	1.19673	0.143236	8.35498	6.54418e-17	9.58344e-16	EEF2KMT	eukaryotic elongation factor 2 lysine methyltransferase [Source:HGNC Symbol;Acc:HGNC:32221]	protein_coding
ENSG00000135452	115.276	-2.87205	0.343825	-8.35321	6.64306e-17	9.72106e-16	TSPAN31	tetraspanin 31 [Source:HGNC Symbol;Acc:HGNC:10539]	protein_coding
ENSG00000183648	818.123	0.693216	0.0829925	8.35275	6.66901e-17	9.75182e-16	NDUFB1	NADH:ubiquinone oxidoreductase subunit B1 [Source:HGNC Symbol;Acc:HGNC:7695]	protein_coding
ENSG00000134882	2337.24	-0.481514	0.0576513	-8.35218	6.70144e-17	9.79201e-16	UBAC2	UBA domain containing 2 [Source:HGNC Symbol;Acc:HGNC:20486]	protein_coding
ENSG00000185504	821.637	-0.753136	0.0901759	-8.35185	6.71998e-17	9.81186e-16	FAAP100	Fanconi anemia core complex associated protein 100 [Source:HGNC Symbol;Acc:HGNC:26171]	protein_coding
ENSG00000101152	2915.78	-0.610714	0.0731501	-8.34878	6.8971e-17	1.00631e-15	DNAJC5	DnaJ heat shock protein family (Hsp40) member C5 [Source:HGNC Symbol;Acc:HGNC:16235]	protein_coding
ENSG00000170296	2538.5	-0.467761	0.0560362	-8.34748	6.97337e-17	1.01668e-15	GABARAP	GABA type A receptor-associated protein [Source:HGNC Symbol;Acc:HGNC:4067]	protein_coding
ENSG00000164985	3791.9	0.438516	0.0525387	8.34654	7.0291e-17	1.02406e-15	PSIP1	PC4 and SFRS1 interacting protein 1 [Source:HGNC Symbol;Acc:HGNC:9527]	protein_coding
ENSG00000131067	361.343	-1.22888	0.147284	-8.3436	7.20603e-17	1.04906e-15	GGT7	gamma-glutamyltransferase 7 [Source:HGNC Symbol;Acc:HGNC:4259]	protein_coding
ENSG00000075420	5412.63	-0.681669	0.0817503	-8.33843	7.52838e-17	1.09518e-15	FNDC3B	fibronectin type III domain containing 3B [Source:HGNC Symbol;Acc:HGNC:24670]	protein_coding
ENSG00000103043	2145.07	-0.639274	0.076728	-8.33169	7.9695e-17	1.1585e-15	VAC14	Vac14, PIKFYVE complex component [Source:HGNC Symbol;Acc:HGNC:25507]	protein_coding
ENSG00000174640	462.489	-0.932241	0.111902	-8.33086	8.02564e-17	1.16581e-15	SLCO2A1	solute carrier organic anion transporter family member 2A1 [Source:HGNC Symbol;Acc:HGNC:10955]	protein_coding
ENSG00000122218	7645.13	-0.365714	0.043935	-8.32399	8.50538e-17	1.23459e-15	COPA	coatomer protein complex subunit alpha [Source:HGNC Symbol;Acc:HGNC:2230]	protein_coding
ENSG00000105755	962.988	-0.630654	0.0757809	-8.32207	8.64409e-17	1.25381e-15	ETHE1	ETHE1, persulfide dioxygenase [Source:HGNC Symbol;Acc:HGNC:23287]	protein_coding
ENSG00000196531	9060.39	0.32961	0.0396154	8.32025	8.77744e-17	1.27221e-15	NACA	nascent polypeptide-associated complex alpha subunit [Source:HGNC Symbol;Acc:HGNC:7629]	protein_coding
ENSG00000253910	257.315	-1.25827	0.151247	-8.31925	8.85194e-17	1.28207e-15	PCDHGB2	protocadherin gamma subfamily B, 2 [Source:HGNC Symbol;Acc:HGNC:8709]	protein_coding
ENSG00000241978	7654.93	-0.47706	0.0573515	-8.31818	8.93216e-17	1.29275e-15	AKAP2	A-kinase anchoring protein 2 [Source:HGNC Symbol;Acc:HGNC:372]	protein_coding
ENSG00000115541	927.217	0.910336	0.109476	8.31543	9.14218e-17	1.32218e-15	HSPE1	heat shock protein family E (Hsp10) member 1 [Source:HGNC Symbol;Acc:HGNC:5269]	protein_coding
ENSG00000065060	2559.73	0.636387	0.0766023	8.30768	9.75883e-17	1.41033e-15	UHRF1BP1	UHRF1 binding protein 1 [Source:HGNC Symbol;Acc:HGNC:21216]	protein_coding
ENSG00000160352	362.975	1.19383	0.143768	8.30386	1.00786e-16	1.45547e-15	ZNF714	zinc finger protein 714 [Source:HGNC Symbol;Acc:HGNC:27124]	protein_coding
ENSG00000197496	701.616	-0.997316	0.120314	-8.28927	1.1395e-16	1.64438e-15	SLC2A10	solute carrier family 2 member 10 [Source:HGNC Symbol;Acc:HGNC:13444]	protein_coding
ENSG00000149100	2038.4	0.523716	0.0632039	8.28614	1.16984e-16	1.68694e-15	EIF3M	eukaryotic translation initiation factor 3 subunit M [Source:HGNC Symbol;Acc:HGNC:24460]	protein_coding
ENSG00000116649	966.246	0.746732	0.090132	8.28487	1.18234e-16	1.70373e-15	SRM	spermidine synthase [Source:HGNC Symbol;Acc:HGNC:11296]	protein_coding
ENSG00000129084	2748.09	0.466479	0.0563188	8.28283	1.20281e-16	1.73196e-15	PSMA1	proteasome subunit alpha 1 [Source:HGNC Symbol;Acc:HGNC:9530]	protein_coding
ENSG00000197265	1362.29	0.624627	0.0754381	8.27999	1.23184e-16	1.77247e-15	GTF2E2	general transcription factor IIE subunit 2 [Source:HGNC Symbol;Acc:HGNC:4651]	protein_coding
ENSG00000103066	505.955	-0.898973	0.108576	-8.27967	1.23521e-16	1.77602e-15	PLA2G15	phospholipase A2 group XV [Source:HGNC Symbol;Acc:HGNC:17163]	protein_coding
ENSG00000126215	794.798	0.938876	0.113422	8.2777	1.25577e-16	1.80428e-15	XRCC3	X-ray repair cross complementing 3 [Source:HGNC Symbol;Acc:HGNC:12830]	protein_coding
ENSG00000085733	9649.16	-0.436031	0.0527137	-8.27168	1.32084e-16	1.89639e-15	CTTN	cortactin [Source:HGNC Symbol;Acc:HGNC:3338]	protein_coding
ENSG00000177030	967.668	-0.80336	0.0971266	-8.27126	1.32549e-16	1.90169e-15	DEAF1	DEAF1, transcription factor [Source:HGNC Symbol;Acc:HGNC:14677]	protein_coding
ENSG00000170779	1323.07	0.656675	0.079404	8.27005	1.33902e-16	1.91971e-15	CDCA4	cell division cycle associated 4 [Source:HGNC Symbol;Acc:HGNC:14625]	protein_coding
ENSG00000152291	7909.26	-0.377042	0.0455941	-8.26954	1.34472e-16	1.9265e-15	TGOLN2	trans-golgi network protein 2 [Source:HGNC Symbol;Acc:HGNC:15450]	protein_coding
ENSG00000115009	87.4617	-2.27455	0.275223	-8.26439	1.40411e-16	2.01012e-15	CCL20	C-C motif chemokine ligand 20 [Source:HGNC Symbol;Acc:HGNC:10619]	protein_coding
ENSG00000125686	3794.15	0.631496	0.0764469	8.26059	1.44958e-16	2.07371e-15	MED1	mediator complex subunit 1 [Source:HGNC Symbol;Acc:HGNC:9234]	protein_coding
ENSG00000124067	1190.88	-0.881385	0.106751	-8.25647	1.5005e-16	2.14501e-15	SLC12A4	solute carrier family 12 member 4 [Source:HGNC Symbol;Acc:HGNC:10913]	protein_coding
ENSG00000165637	7029.66	0.48053	0.0582044	8.2559	1.50756e-16	2.15355e-15	VDAC2	voltage dependent anion channel 2 [Source:HGNC Symbol;Acc:HGNC:12672]	protein_coding
ENSG00000120526	1207.78	0.579767	0.0702556	8.25226	1.55427e-16	2.21868e-15	NUDCD1	NudC domain containing 1 [Source:HGNC Symbol;Acc:HGNC:24306]	protein_coding
ENSG00000147604	18663.5	0.334318	0.0405612	8.24231	1.68919e-16	2.40952e-15	RPL7	ribosomal protein L7 [Source:HGNC Symbol;Acc:HGNC:10363]	protein_coding
ENSG00000170876	1058.14	-0.607102	0.0736747	-8.24031	1.71759e-16	2.44828e-15	TMEM43	transmembrane protein 43 [Source:HGNC Symbol;Acc:HGNC:28472]	protein_coding
ENSG00000137814	1418.99	0.885633	0.107522	8.23679	1.76897e-16	2.5197e-15	HAUS2	HAUS augmin like complex subunit 2 [Source:HGNC Symbol;Acc:HGNC:25530]	protein_coding
ENSG00000011260	793.536	0.916492	0.111311	8.2336	1.81669e-16	2.58581e-15	UTP18	UTP18, small subunit processome component [Source:HGNC Symbol;Acc:HGNC:24274]	protein_coding
ENSG00000273841	1177.32	0.866302	0.105219	8.23334	1.82066e-16	2.5896e-15	TAF9	TATA-box binding protein associated factor 9 [Source:HGNC Symbol;Acc:HGNC:11542]	protein_coding
ENSG00000121966	50.9667	-3.39105	0.412032	-8.23006	1.8712e-16	2.65958e-15	CXCR4	C-X-C motif chemokine receptor 4 [Source:HGNC Symbol;Acc:HGNC:2561]	protein_coding
ENSG00000128059	904.26	0.726699	0.0883302	8.22707	1.9185e-16	2.72485e-15	PPAT	phosphoribosyl pyrophosphate amidotransferase [Source:HGNC Symbol;Acc:HGNC:9238]	protein_coding
ENSG00000125895	116.211	-2.68669	0.326657	-8.22479	1.95537e-16	2.77522e-15	TMEM74B	transmembrane protein 74B [Source:HGNC Symbol;Acc:HGNC:15893]	protein_coding
ENSG00000049130	1262.9	-0.634062	0.0771294	-8.22076	2.02223e-16	2.86805e-15	KITLG	KIT ligand [Source:HGNC Symbol;Acc:HGNC:6343]	protein_coding
ENSG00000197601	1600.85	0.592649	0.0721424	8.215	2.12168e-16	3.00695e-15	FAR1	fatty acyl-CoA reductase 1 [Source:HGNC Symbol;Acc:HGNC:26222]	protein_coding
ENSG00000100629	247.703	1.44141	0.175525	8.21202	2.17506e-16	3.0804e-15	CEP128	centrosomal protein 128 [Source:HGNC Symbol;Acc:HGNC:20359]	protein_coding
ENSG00000164176	13287.1	-0.410821	0.0500467	-8.20876	2.23493e-16	3.16293e-15	EDIL3	EGF like repeats and discoidin domains 3 [Source:HGNC Symbol;Acc:HGNC:3173]	protein_coding
ENSG00000178104	2679.97	-0.654558	0.0797742	-8.20514	2.30329e-16	3.25734e-15	PDE4DIP	phosphodiesterase 4D interacting protein [Source:HGNC Symbol;Acc:HGNC:15580]	protein_coding
ENSG00000119688	906.826	-0.870568	0.106111	-8.20432	2.31895e-16	3.27715e-15	ABCD4	ATP binding cassette subfamily D member 4 [Source:HGNC Symbol;Acc:HGNC:68]	protein_coding
ENSG00000124795	7607.88	0.746909	0.0910408	8.20411	2.32306e-16	3.28062e-15	DEK	DEK proto-oncogene [Source:HGNC Symbol;Acc:HGNC:2768]	protein_coding
ENSG00000173145	881.222	0.929074	0.113371	8.195	2.50597e-16	3.53641e-15	NOC3L	NOC3 like DNA replication regulator [Source:HGNC Symbol;Acc:HGNC:24034]	protein_coding
ENSG00000091651	463.216	1.46486	0.178773	8.19399	2.527e-16	3.56353e-15	ORC6	origin recognition complex subunit 6 [Source:HGNC Symbol;Acc:HGNC:17151]	protein_coding
ENSG00000103168	1421.25	-0.959249	0.117178	-8.18626	2.69461e-16	3.7972e-15	TAF1C	TATA-box binding protein associated factor, RNA polymerase I subunit C [Source:HGNC Symbol;Acc:HGNC:11534]	protein_coding
ENSG00000110911	2853.74	-0.836552	0.102205	-8.18507	2.72144e-16	3.83228e-15	SLC11A2	solute carrier family 11 member 2 [Source:HGNC Symbol;Acc:HGNC:10908]	protein_coding
ENSG00000149582	566.758	-1.43417	0.175241	-8.18398	2.74625e-16	3.86446e-15	TMEM25	transmembrane protein 25 [Source:HGNC Symbol;Acc:HGNC:25890]	protein_coding
ENSG00000121644	3417.73	0.4796	0.0586053	8.18356	2.75582e-16	3.87517e-15	DESI2	desumoylating isopeptidase 2 [Source:HGNC Symbol;Acc:HGNC:24264]	protein_coding
ENSG00000227954	454.804	-1.82753	0.22334	-8.18274	2.77472e-16	3.89899e-15	TARID	TCF21 antisense RNA inducing promoter demethylation [Source:HGNC Symbol;Acc:HGNC:50506]	antisense_RNA
ENSG00000125863	993.67	0.761045	0.0930569	8.17828	2.87934e-16	4.04312e-15	MKKS	McKusick-Kaufman syndrome [Source:HGNC Symbol;Acc:HGNC:7108]	protein_coding
ENSG00000099949	2755.73	-0.499849	0.061137	-8.17587	2.93736e-16	4.12168e-15	LZTR1	leucine zipper like transcription regulator 1 [Source:HGNC Symbol;Acc:HGNC:6742]	protein_coding
ENSG00000187098	1683.33	-0.630047	0.077088	-8.1731	3.00575e-16	4.21465e-15	MITF	melanogenesis associated transcription factor [Source:HGNC Symbol;Acc:HGNC:7105]	protein_coding
ENSG00000159593	1993.11	0.725797	0.0888304	8.17059	3.06877e-16	4.29997e-15	NAE1	NEDD8 activating enzyme E1 subunit 1 [Source:HGNC Symbol;Acc:HGNC:621]	protein_coding
ENSG00000101350	1874.06	0.487988	0.0597983	8.16057	3.33439e-16	4.66885e-15	KIF3B	kinesin family member 3B [Source:HGNC Symbol;Acc:HGNC:6320]	protein_coding
ENSG00000167657	1565.3	-0.745599	0.0913727	-8.15997	3.35097e-16	4.68875e-15	DAPK3	death associated protein kinase 3 [Source:HGNC Symbol;Acc:HGNC:2676]	protein_coding
ENSG00000139726	2995.03	0.487458	0.0597549	8.15762	3.41677e-16	4.77745e-15	DENR	density regulated re-initiation and release factor [Source:HGNC Symbol;Acc:HGNC:2769]	protein_coding
ENSG00000100239	1438.28	-0.7362	0.0902937	-8.15339	3.53851e-16	4.94418e-15	PPP6R2	protein phosphatase 6 regulatory subunit 2 [Source:HGNC Symbol;Acc:HGNC:19253]	protein_coding
ENSG00000180667	1088.32	0.673529	0.0826371	8.15045	3.62562e-16	5.06232e-15	YOD1	YOD1 deubiquitinase [Source:HGNC Symbol;Acc:HGNC:25035]	protein_coding
ENSG00000164535	1057.75	-0.619587	0.0760269	-8.14958	3.65204e-16	5.09561e-15	DAGLB	diacylglycerol lipase beta [Source:HGNC Symbol;Acc:HGNC:28923]	protein_coding
ENSG00000162892	903.728	-4.2233	0.518432	-8.14629	3.75273e-16	5.23241e-15	IL24	interleukin 24 [Source:HGNC Symbol;Acc:HGNC:11346]	protein_coding
ENSG00000183010	3125.26	0.712516	0.0874844	8.14449	3.80874e-16	5.30678e-15	PYCR1	pyrroline-5-carboxylate reductase 1 [Source:HGNC Symbol;Acc:HGNC:9721]	protein_coding
ENSG00000111859	93.9762	-2.33378	0.286552	-8.14437	3.81264e-16	5.30847e-15	NEDD9	neural precursor cell expressed, developmentally down-regulated 9 [Source:HGNC Symbol;Acc:HGNC:7733]	protein_coding
ENSG00000082898	8848.55	0.781898	0.0960128	8.14368	3.83436e-16	5.33496e-15	XPO1	exportin 1 [Source:HGNC Symbol;Acc:HGNC:12825]	protein_coding
ENSG00000272101	741.704	0.787733	0.0967342	8.14327	3.84749e-16	5.34947e-15	AC243587.1		processed_pseudogene
ENSG00000213918	469.819	-1.39653	0.171501	-8.14301	3.85556e-16	5.35693e-15	DNASE1	deoxyribonuclease 1 [Source:HGNC Symbol;Acc:HGNC:2956]	protein_coding
ENSG00000140350	5251.75	0.694539	0.0853262	8.1398	3.95919e-16	5.49705e-15	ANP32A	acidic nuclear phosphoprotein 32 family member A [Source:HGNC Symbol;Acc:HGNC:13233]	protein_coding
ENSG00000165915	654.459	-1.14837	0.14114	-8.13637	4.07302e-16	5.65113e-15	SLC39A13	solute carrier family 39 member 13 [Source:HGNC Symbol;Acc:HGNC:20859]	protein_coding
ENSG00000100865	956.535	0.716798	0.088133	8.13314	4.18312e-16	5.79983e-15	CINP	cyclin dependent kinase 2 interacting protein [Source:HGNC Symbol;Acc:HGNC:23789]	protein_coding
ENSG00000174307	829.041	-0.907405	0.111572	-8.13291	4.19101e-16	5.80671e-15	PHLDA3	pleckstrin homology like domain family A member 3 [Source:HGNC Symbol;Acc:HGNC:8934]	protein_coding
ENSG00000187609	336.637	-1.34585	0.165652	-8.12458	4.4891e-16	6.21536e-15	EXD3	exonuclease 3'-5' domain containing 3 [Source:HGNC Symbol;Acc:HGNC:26023]	protein_coding
ENSG00000175215	4620.55	-0.448795	0.0552595	-8.12159	4.60117e-16	6.36608e-15	CTDSP2	CTD small phosphatase 2 [Source:HGNC Symbol;Acc:HGNC:17077]	protein_coding
ENSG00000237758	466.528	0.879145	0.108289	8.11849	4.72021e-16	6.52621e-15	BANF1P3	barrier to autointegration factor 1 pseudogene 3 [Source:HGNC Symbol;Acc:HGNC:43883]	processed_pseudogene
ENSG00000165934	4209.11	0.801706	0.0987642	8.11738	4.76374e-16	6.5818e-15	CPSF2	cleavage and polyadenylation specific factor 2 [Source:HGNC Symbol;Acc:HGNC:2325]	protein_coding
ENSG00000169714	5692.43	0.357963	0.0441005	8.11699	4.77907e-16	6.59838e-15	CNBP	CCHC-type zinc finger nucleic acid binding protein [Source:HGNC Symbol;Acc:HGNC:13164]	protein_coding
ENSG00000127564	389.453	1.41812	0.174724	8.11636	4.80394e-16	6.62809e-15	PKMYT1	protein kinase, membrane associated tyrosine/threonine 1 [Source:HGNC Symbol;Acc:HGNC:29650]	protein_coding
ENSG00000162496	846.931	-0.692986	0.0853867	-8.11584	4.82417e-16	6.65138e-15	DHRS3	dehydrogenase/reductase 3 [Source:HGNC Symbol;Acc:HGNC:17693]	protein_coding
ENSG00000163961	711.196	0.731421	0.0902098	8.108	5.14599e-16	7.09015e-15	RNF168	ring finger protein 168 [Source:HGNC Symbol;Acc:HGNC:26661]	protein_coding
ENSG00000099991	1852.19	-0.709756	0.0875467	-8.10718	5.18096e-16	7.13336e-15	CABIN1	calcineurin binding protein 1 [Source:HGNC Symbol;Acc:HGNC:24187]	protein_coding
ENSG00000111666	1746.5	0.483431	0.0596359	8.10638	5.21509e-16	7.17536e-15	CHPT1	choline phosphotransferase 1 [Source:HGNC Symbol;Acc:HGNC:17852]	protein_coding
ENSG00000167863	2193.16	0.526639	0.0649801	8.10462	5.29127e-16	7.27512e-15	ATP5H	ATP synthase, H+ transporting, mitochondrial Fo complex subunit D [Source:HGNC Symbol;Acc:HGNC:845]	protein_coding
ENSG00000122644	529.639	1.10182	0.135953	8.10441	5.30028e-16	7.28246e-15	ARL4A	ADP ribosylation factor like GTPase 4A [Source:HGNC Symbol;Acc:HGNC:695]	protein_coding
ENSG00000166741	3303.24	-0.392081	0.0483973	-8.1013	5.4373e-16	7.46554e-15	NNMT	nicotinamide N-methyltransferase [Source:HGNC Symbol;Acc:HGNC:7861]	protein_coding
ENSG00000147996	1132.19	0.752782	0.0929411	8.09956	5.51568e-16	7.56791e-15	CBWD5	COBW domain containing 5 [Source:HGNC Symbol;Acc:HGNC:24584]	protein_coding
ENSG00000234327	140.549	1.65036	0.203823	8.09701	5.63253e-16	7.72288e-15	AC012146.1		processed_transcript
ENSG00000114631	2031.44	-0.57564	0.0711327	-8.09248	5.8461e-16	8.01016e-15	PODXL2	podocalyxin like 2 [Source:HGNC Symbol;Acc:HGNC:17936]	protein_coding
ENSG00000146263	545.813	1.09526	0.135344	8.09239	5.85042e-16	8.01054e-15	MMS22L	MMS22 like, DNA repair protein [Source:HGNC Symbol;Acc:HGNC:21475]	protein_coding
ENSG00000124588	511.974	0.894728	0.110608	8.08915	6.00828e-16	8.221e-15	NQO2	N-ribosyldihydronicotinamide:quinone reductase 2 [Source:HGNC Symbol;Acc:HGNC:7856]	protein_coding
ENSG00000109072	186.475	-3.21017	0.396943	-8.08724	6.10335e-16	8.34532e-15	VTN	vitronectin [Source:HGNC Symbol;Acc:HGNC:12724]	protein_coding
ENSG00000237499	68.4501	-2.54395	0.314664	-8.08467	6.23353e-16	8.51744e-15	AL357060.2		antisense_RNA
ENSG00000239779	2345.25	-0.504174	0.0623822	-8.08201	6.37067e-16	8.69883e-15	WBP1	WW domain binding protein 1 [Source:HGNC Symbol;Acc:HGNC:12737]	protein_coding
ENSG00000168610	11147.3	-0.422374	0.0522685	-8.08086	6.43141e-16	8.77571e-15	STAT3	signal transducer and activator of transcription 3 [Source:HGNC Symbol;Acc:HGNC:11364]	protein_coding
ENSG00000078401	187.189	-1.41064	0.174618	-8.07842	6.56101e-16	8.94638e-15	EDN1	endothelin 1 [Source:HGNC Symbol;Acc:HGNC:3176]	protein_coding
ENSG00000179958	741.267	0.709486	0.0878444	8.07663	6.65808e-16	9.07249e-15	DCTPP1	dCTP pyrophosphatase 1 [Source:HGNC Symbol;Acc:HGNC:28777]	protein_coding
ENSG00000196313	2539.29	0.437418	0.0541927	8.07153	6.94207e-16	9.45296e-15	POM121	POM121 transmembrane nucleoporin [Source:HGNC Symbol;Acc:HGNC:19702]	protein_coding
ENSG00000258655	620.291	-0.786702	0.0974678	-8.07141	6.94932e-16	9.45632e-15	ARHGAP5-AS1	ARHGAP5 antisense RNA 1 (head to head) [Source:HGNC Symbol;Acc:HGNC:20279]	antisense_RNA
ENSG00000073712	2644.97	0.730696	0.0905314	8.07119	6.96159e-16	9.46651e-15	FERMT2	fermitin family member 2 [Source:HGNC Symbol;Acc:HGNC:15767]	protein_coding
ENSG00000120992	3167.21	0.670406	0.0830706	8.07032	7.01157e-16	9.52793e-15	LYPLA1	lysophospholipase I [Source:HGNC Symbol;Acc:HGNC:6737]	protein_coding
ENSG00000180596	430.5	-0.922899	0.114359	-8.07021	7.01767e-16	9.52969e-15	HIST1H2BC	histone cluster 1 H2B family member c [Source:HGNC Symbol;Acc:HGNC:4757]	protein_coding
ENSG00000127423	114.184	1.81923	0.225633	8.06277	7.45832e-16	1.01211e-14	AUNIP	aurora kinase A and ninein interacting protein [Source:HGNC Symbol;Acc:HGNC:28363]	protein_coding
ENSG00000118762	1156.05	-0.791734	0.0982002	-8.06245	7.47799e-16	1.01409e-14	PKD2	polycystin 2, transient receptor potential cation channel [Source:HGNC Symbol;Acc:HGNC:9009]	protein_coding
ENSG00000228080	210.537	-1.3702	0.170085	-8.05598	7.8845e-16	1.06848e-14	HLA-DRB1	major histocompatibility complex, class II, DR beta 1 [Source:HGNC Symbol;Acc:HGNC:4948]	protein_coding
ENSG00000006282	4119.93	-0.438499	0.0544488	-8.05341	8.05179e-16	1.09041e-14	SPATA20	spermatogenesis associated 20 [Source:HGNC Symbol;Acc:HGNC:26125]	protein_coding
ENSG00000110880	7060.19	0.416044	0.0517217	8.0439	8.70216e-16	1.17768e-14	CORO1C	coronin 1C [Source:HGNC Symbol;Acc:HGNC:2254]	protein_coding
ENSG00000105968	4713.09	0.420009	0.0522261	8.04212	8.82997e-16	1.19416e-14	H2AFV	H2A histone family member V [Source:HGNC Symbol;Acc:HGNC:20664]	protein_coding
ENSG00000138430	1682.81	0.762432	0.0948372	8.03938	9.02956e-16	1.22032e-14	OLA1	Obg like ATPase 1 [Source:HGNC Symbol;Acc:HGNC:28833]	protein_coding
ENSG00000265817	195.56	1.4026	0.174479	8.03879	9.07306e-16	1.22536e-14	FSBP	fibrinogen silencer binding protein [Source:HGNC Symbol;Acc:HGNC:43653]	protein_coding
ENSG00000142657	5519.28	0.527327	0.065656	8.03167	9.61572e-16	1.29776e-14	PGD	phosphogluconate dehydrogenase [Source:HGNC Symbol;Acc:HGNC:8891]	protein_coding
ENSG00000115355	4055.34	0.777152	0.0967832	8.02982	9.76129e-16	1.31651e-14	CCDC88A	coiled-coil domain containing 88A [Source:HGNC Symbol;Acc:HGNC:25523]	protein_coding
ENSG00000156959	941.688	-0.678897	0.0845509	-8.02945	9.79102e-16	1.31962e-14	LHFPL4	LHFPL tetraspan subfamily member 4 [Source:HGNC Symbol;Acc:HGNC:29568]	protein_coding
ENSG00000112659	1445.14	-1.01275	0.126137	-8.02892	9.83322e-16	1.32441e-14	CUL9	cullin 9 [Source:HGNC Symbol;Acc:HGNC:15982]	protein_coding
ENSG00000274474	15259	0.48027	0.0598271	8.02763	9.9373e-16	1.33752e-14	YWHAE	tyrosine 3-monooxygenase/tryptophan 5-monooxygenase activation protein epsilon [Source:HGNC Symbol;Acc:HGNC:12851]	protein_coding
ENSG00000132793	621.112	-1.14335	0.142547	-8.02089	1.04982e-15	1.41205e-14	LPIN3	lipin 3 [Source:HGNC Symbol;Acc:HGNC:14451]	protein_coding
ENSG00000170175	1111.13	-0.660734	0.0824821	-8.01063	1.14124e-15	1.53397e-14	CHRNB1	cholinergic receptor nicotinic beta 1 subunit [Source:HGNC Symbol;Acc:HGNC:1961]	protein_coding
ENSG00000145425	8876.17	0.347665	0.0434368	8.00393	1.20509e-15	1.6187e-14	RPS3A	ribosomal protein S3A [Source:HGNC Symbol;Acc:HGNC:10421]	protein_coding
ENSG00000114030	1777.44	0.658634	0.0822988	8.00295	1.21469e-15	1.63049e-14	KPNA1	karyopherin subunit alpha 1 [Source:HGNC Symbol;Acc:HGNC:6394]	protein_coding
ENSG00000117519	4575.8	0.469972	0.0588041	7.99216	1.32593e-15	1.7786e-14	CNN3	calponin 3 [Source:HGNC Symbol;Acc:HGNC:2157]	protein_coding
ENSG00000164078	1139.92	-0.668503	0.0836571	-7.99099	1.33864e-15	1.79442e-14	MST1R	macrophage stimulating 1 receptor [Source:HGNC Symbol;Acc:HGNC:7381]	protein_coding
ENSG00000276850	622.295	0.867145	0.108518	7.99083	1.34036e-15	1.79552e-14	AC245041.2		lincRNA
ENSG00000197321	1603.54	-1.09815	0.137502	-7.98641	1.38924e-15	1.85974e-14	SVIL	supervillin [Source:HGNC Symbol;Acc:HGNC:11480]	protein_coding
ENSG00000156261	5795.38	0.65561	0.0821029	7.98522	1.40267e-15	1.87645e-14	CCT8	chaperonin containing TCP1 subunit 8 [Source:HGNC Symbol;Acc:HGNC:1623]	protein_coding
ENSG00000145860	1587.72	-0.754952	0.0945491	-7.98476	1.40796e-15	1.88226e-14	RNF145	ring finger protein 145 [Source:HGNC Symbol;Acc:HGNC:20853]	protein_coding
ENSG00000184743	4603.15	0.66279	0.0830079	7.98467	1.40904e-15	1.88243e-14	ATL3	atlastin GTPase 3 [Source:HGNC Symbol;Acc:HGNC:24526]	protein_coding
ENSG00000110237	2206.95	-0.622701	0.0780248	-7.9808	1.45383e-15	1.94096e-14	ARHGEF17	Rho guanine nucleotide exchange factor 17 [Source:HGNC Symbol;Acc:HGNC:21726]	protein_coding
ENSG00000173548	1310.61	-0.706788	0.0885959	-7.97766	1.49129e-15	1.98962e-14	SNX33	sorting nexin 33 [Source:HGNC Symbol;Acc:HGNC:28468]	protein_coding
ENSG00000113712	5795.67	0.360707	0.0452204	7.97664	1.50368e-15	2.00481e-14	CSNK1A1	casein kinase 1 alpha 1 [Source:HGNC Symbol;Acc:HGNC:2451]	protein_coding
ENSG00000120129	5534.44	-0.362559	0.0454546	-7.97629	1.50794e-15	2.00913e-14	DUSP1	dual specificity phosphatase 1 [Source:HGNC Symbol;Acc:HGNC:3064]	protein_coding
ENSG00000243960	208.617	1.54455	0.193686	7.97449	1.53015e-15	2.03736e-14	AL390195.1		sense_overlapping
ENSG00000118496	791.251	0.721811	0.0905508	7.97133	1.5697e-15	2.08861e-14	FBXO30	F-box protein 30 [Source:HGNC Symbol;Acc:HGNC:15600]	protein_coding
ENSG00000180891	1393.77	-0.636418	0.0798774	-7.96744	1.61994e-15	2.154e-14	CUEDC1	CUE domain containing 1 [Source:HGNC Symbol;Acc:HGNC:31350]	protein_coding
ENSG00000077514	1102.35	0.867754	0.108939	7.96548	1.64587e-15	2.18555e-14	POLD3	DNA polymerase delta 3, accessory subunit [Source:HGNC Symbol;Acc:HGNC:20932]	protein_coding
ENSG00000167635	4188.13	0.464031	0.0582551	7.96551	1.64543e-15	2.18555e-14	ZNF146	zinc finger protein 146 [Source:HGNC Symbol;Acc:HGNC:12931]	protein_coding
ENSG00000176978	1850.6	-0.568534	0.0714088	-7.96167	1.69729e-15	2.25232e-14	DPP7	dipeptidyl peptidase 7 [Source:HGNC Symbol;Acc:HGNC:14892]	protein_coding
ENSG00000187239	3780.22	0.430849	0.0541481	7.95686	1.76454e-15	2.34e-14	FNBP1	formin binding protein 1 [Source:HGNC Symbol;Acc:HGNC:17069]	protein_coding
ENSG00000156876	347.676	1.01468	0.127604	7.9518	1.83819e-15	2.43603e-14	SASS6	SAS-6 centriolar assembly protein [Source:HGNC Symbol;Acc:HGNC:25403]	protein_coding
ENSG00000173660	2994.14	0.42208	0.0530933	7.94979	1.86833e-15	2.47432e-14	UQCRH	ubiquinol-cytochrome c reductase hinge protein [Source:HGNC Symbol;Acc:HGNC:12590]	protein_coding
ENSG00000113645	4424.14	-0.60781	0.076585	-7.93641	2.08123e-15	2.75443e-14	WWC1	WW and C2 domain containing 1 [Source:HGNC Symbol;Acc:HGNC:29435]	protein_coding
ENSG00000186638	359.121	1.19534	0.150621	7.93609	2.08652e-15	2.75958e-14	KIF24	kinesin family member 24 [Source:HGNC Symbol;Acc:HGNC:19916]	protein_coding
ENSG00000198056	705.807	0.829851	0.104611	7.93269	2.14449e-15	2.83436e-14	PRIM1	primase (DNA) subunit 1 [Source:HGNC Symbol;Acc:HGNC:9369]	protein_coding
ENSG00000099904	1665.98	-0.609919	0.0769457	-7.92662	2.25194e-15	2.9744e-14	ZDHHC8	zinc finger DHHC-type containing 8 [Source:HGNC Symbol;Acc:HGNC:18474]	protein_coding
ENSG00000107438	1833.96	0.603407	0.0761314	7.92586	2.26568e-15	2.99055e-14	PDLIM1	PDZ and LIM domain 1 [Source:HGNC Symbol;Acc:HGNC:2067]	protein_coding
ENSG00000092820	5127.21	0.472756	0.0596682	7.92308	2.317e-15	3.05625e-14	EZR	ezrin [Source:HGNC Symbol;Acc:HGNC:12691]	protein_coding
ENSG00000007516	330.456	-2.08338	0.263012	-7.92126	2.35119e-15	3.09928e-14	BAIAP3	BAI1 associated protein 3 [Source:HGNC Symbol;Acc:HGNC:948]	protein_coding
ENSG00000228736	1279.39	-0.749884	0.0946768	-7.92046	2.36626e-15	3.11707e-14	RGL2	ral guanine nucleotide dissociation stimulator like 2 [Source:HGNC Symbol;Acc:HGNC:9769]	protein_coding
ENSG00000153786	4583.91	-0.383035	0.0483618	-7.9202	2.37136e-15	3.12171e-14	ZDHHC7	zinc finger DHHC-type containing 7 [Source:HGNC Symbol;Acc:HGNC:18459]	protein_coding
ENSG00000270647	4801.93	0.417685	0.0527699	7.91522	2.4682e-15	3.24703e-14	TAF15	TATA-box binding protein associated factor 15 [Source:HGNC Symbol;Acc:HGNC:11547]	protein_coding
ENSG00000171757	151.213	1.63105	0.206099	7.9139	2.49452e-15	3.27948e-14	LRRC34	leucine rich repeat containing 34 [Source:HGNC Symbol;Acc:HGNC:28408]	protein_coding
ENSG00000055732	327.708	-1.20631	0.152505	-7.90997	2.57456e-15	3.38247e-14	MCOLN3	mucolipin 3 [Source:HGNC Symbol;Acc:HGNC:13358]	protein_coding
ENSG00000143179	2753.47	0.61863	0.0782819	7.90259	2.73165e-15	3.58647e-14	UCK2	uridine-cytidine kinase 2 [Source:HGNC Symbol;Acc:HGNC:12562]	protein_coding
ENSG00000167191	742.93	-1.29762	0.164221	-7.90169	2.7514e-15	3.61e-14	GPRC5B	G protein-coupled receptor class C group 5 member B [Source:HGNC Symbol;Acc:HGNC:13308]	protein_coding
ENSG00000187955	157.758	-1.71697	0.217391	-7.89808	2.83241e-15	3.71383e-14	COL14A1	collagen type XIV alpha 1 chain [Source:HGNC Symbol;Acc:HGNC:2191]	protein_coding
ENSG00000188641	131.4	-1.82736	0.231486	-7.89403	2.92587e-15	3.83384e-14	DPYD	dihydropyrimidine dehydrogenase [Source:HGNC Symbol;Acc:HGNC:3012]	protein_coding
ENSG00000265241	5465.51	0.613527	0.0777213	7.89394	2.92798e-15	3.83407e-14	RBM8A	RNA binding motif protein 8A [Source:HGNC Symbol;Acc:HGNC:9905]	protein_coding
ENSG00000148730	3754.39	-0.413621	0.0524112	-7.89185	2.97749e-15	3.89632e-14	EIF4EBP2	eukaryotic translation initiation factor 4E binding protein 2 [Source:HGNC Symbol;Acc:HGNC:3289]	protein_coding
ENSG00000111445	934.372	0.977489	0.123868	7.89136	2.98906e-15	3.90888e-14	RFC5	replication factor C subunit 5 [Source:HGNC Symbol;Acc:HGNC:9973]	protein_coding
ENSG00000151849	358.97	1.211	0.153497	7.88941	3.0363e-15	3.96803e-14	CENPJ	centromere protein J [Source:HGNC Symbol;Acc:HGNC:17272]	protein_coding
ENSG00000124784	614.559	1.07282	0.136073	7.88412	3.16757e-15	4.13685e-14	RIOK1	RIO kinase 1 [Source:HGNC Symbol;Acc:HGNC:18656]	protein_coding
ENSG00000126267	2355.63	0.514523	0.0652737	7.88255	3.20774e-15	4.18656e-14	COX6B1	cytochrome c oxidase subunit 6B1 [Source:HGNC Symbol;Acc:HGNC:2280]	protein_coding
ENSG00000120533	1550.36	0.486146	0.0616805	7.88168	3.23013e-15	4.213e-14	ENY2	ENY2, transcription and export complex 2 subunit [Source:HGNC Symbol;Acc:HGNC:24449]	protein_coding
ENSG00000107833	771.468	0.74489	0.0945469	7.87852	3.31276e-15	4.31793e-14	NPM3	nucleophosmin/nucleoplasmin 3 [Source:HGNC Symbol;Acc:HGNC:7931]	protein_coding
ENSG00000072195	239.172	-1.25159	0.158944	-7.87444	3.42269e-15	4.45827e-14	SPEG	SPEG complex locus [Source:HGNC Symbol;Acc:HGNC:16901]	protein_coding
ENSG00000140992	1364.74	-0.808423	0.102752	-7.86772	3.61153e-15	4.70117e-14	PDPK1	3-phosphoinositide dependent protein kinase 1 [Source:HGNC Symbol;Acc:HGNC:8816]	protein_coding
ENSG00000128595	10810.5	-0.307934	0.0391556	-7.86435	3.71017e-15	4.82639e-14	CALU	calumenin [Source:HGNC Symbol;Acc:HGNC:1458]	protein_coding
ENSG00000143436	1565.14	0.557268	0.0708774	7.86242	3.76769e-15	4.898e-14	MRPL9	mitochondrial ribosomal protein L9 [Source:HGNC Symbol;Acc:HGNC:14277]	protein_coding
ENSG00000103196	461.743	-1.09149	0.138851	-7.86089	3.81416e-15	4.95516e-14	CRISPLD2	cysteine rich secretory protein LCCL domain containing 2 [Source:HGNC Symbol;Acc:HGNC:25248]	protein_coding
ENSG00000134602	859.683	0.690284	0.0878254	7.85973	3.84967e-15	4.99801e-14	STK26	serine/threonine kinase 26 [Source:HGNC Symbol;Acc:HGNC:18174]	protein_coding
ENSG00000204856	570.977	0.906186	0.115374	7.85431	4.01966e-15	5.21529e-14	FAM216A	family with sequence similarity 216 member A [Source:HGNC Symbol;Acc:HGNC:30180]	protein_coding
ENSG00000198887	2470.29	0.736811	0.0938444	7.85141	4.11389e-15	5.33404e-14	SMC5	structural maintenance of chromosomes 5 [Source:HGNC Symbol;Acc:HGNC:20465]	protein_coding
ENSG00000198721	1519.28	0.592833	0.0755097	7.85108	4.12467e-15	5.34452e-14	ECI2	enoyl-CoA delta isomerase 2 [Source:HGNC Symbol;Acc:HGNC:14601]	protein_coding
ENSG00000171456	3792.01	0.615779	0.078483	7.84602	4.29438e-15	5.56079e-14	ASXL1	additional sex combs like 1, transcriptional regulator [Source:HGNC Symbol;Acc:HGNC:18318]	protein_coding
ENSG00000185986	267.483	-1.26466	0.161192	-7.84566	4.30669e-15	5.57309e-14	SDHAP3	succinate dehydrogenase complex flavoprotein subunit A pseudogene 3 [Source:HGNC Symbol;Acc:HGNC:18781]	transcribed_unprocessed_pseudogene
ENSG00000269378	4401.83	-0.707482	0.0901914	-7.84424	4.35599e-15	5.63319e-14	AC022149.1		processed_pseudogene
ENSG00000107949	1736.8	0.761134	0.0970424	7.84331	4.38827e-15	5.67124e-14	BCCIP	BRCA2 and CDKN1A interacting protein [Source:HGNC Symbol;Acc:HGNC:978]	protein_coding
ENSG00000116679	1858.94	0.538373	0.068698	7.8368	4.62167e-15	5.96898e-14	IVNS1ABP	influenza virus NS1A binding protein [Source:HGNC Symbol;Acc:HGNC:16951]	protein_coding
ENSG00000139697	3020.95	0.525054	0.0670032	7.83625	4.64196e-15	5.99127e-14	SBNO1	strawberry notch homolog 1 [Source:HGNC Symbol;Acc:HGNC:22973]	protein_coding
ENSG00000074527	2971.71	-0.510447	0.0651525	-7.83465	4.70156e-15	6.06424e-14	NTN4	netrin 4 [Source:HGNC Symbol;Acc:HGNC:13658]	protein_coding
ENSG00000112208	1784.14	0.549458	0.0701366	7.83412	4.72156e-15	6.08608e-14	BAG2	BCL2 associated athanogene 2 [Source:HGNC Symbol;Acc:HGNC:938]	protein_coding
ENSG00000075407	1213.32	0.850239	0.10869	7.82259	5.1749e-15	6.66609e-14	ZNF37A	zinc finger protein 37A [Source:HGNC Symbol;Acc:HGNC:13102]	protein_coding
ENSG00000136522	768.319	0.712439	0.0911185	7.81882	5.33201e-15	6.864e-14	MRPL47	mitochondrial ribosomal protein L47 [Source:HGNC Symbol;Acc:HGNC:16652]	protein_coding
ENSG00000278550	411.646	-0.997926	0.127708	-7.81413	5.53447e-15	7.12002e-14	SLC43A2	solute carrier family 43 member 2 [Source:HGNC Symbol;Acc:HGNC:23087]	protein_coding
ENSG00000114054	1813.09	0.602437	0.0771163	7.81206	5.62615e-15	7.23325e-14	PCCB	propionyl-CoA carboxylase beta subunit [Source:HGNC Symbol;Acc:HGNC:8654]	protein_coding
ENSG00000097007	6007.32	-0.496274	0.0635479	-7.80944	5.74408e-15	7.38008e-14	ABL1	ABL proto-oncogene 1, non-receptor tyrosine kinase [Source:HGNC Symbol;Acc:HGNC:76]	protein_coding
ENSG00000135624	6604.64	0.60568	0.0775656	7.80862	5.78191e-15	7.42387e-14	CCT7	chaperonin containing TCP1 subunit 7 [Source:HGNC Symbol;Acc:HGNC:1622]	protein_coding
ENSG00000105711	273.318	-1.12903	0.144616	-7.80713	5.85055e-15	7.50713e-14	SCN1B	sodium voltage-gated channel beta subunit 1 [Source:HGNC Symbol;Acc:HGNC:10586]	protein_coding
ENSG00000135454	4078.13	0.545131	0.0698536	7.80391	6.00164e-15	7.69602e-14	B4GALNT1	beta-1,4-N-acetyl-galactosaminyltransferase 1 [Source:HGNC Symbol;Acc:HGNC:4117]	protein_coding
ENSG00000088986	4211.47	0.42649	0.0546676	7.80152	6.11664e-15	7.83841e-14	DYNLL1	dynein light chain LC8-type 1 [Source:HGNC Symbol;Acc:HGNC:15476]	protein_coding
ENSG00000165527	6413.25	0.362199	0.0464376	7.79969	6.20573e-15	7.94743e-14	ARF6	ADP ribosylation factor 6 [Source:HGNC Symbol;Acc:HGNC:659]	protein_coding
ENSG00000086666	3065.3	-0.478171	0.0613451	-7.79477	6.45241e-15	8.25266e-14	ZFAND6	zinc finger AN1-type containing 6 [Source:HGNC Symbol;Acc:HGNC:30164]	protein_coding
ENSG00000116957	696.595	0.69807	0.089556	7.7948	6.45127e-15	8.25266e-14	TBCE	tubulin folding cofactor E [Source:HGNC Symbol;Acc:HGNC:11582]	protein_coding
ENSG00000142687	2338.63	-0.714822	0.0917513	-7.79087	6.65505e-15	8.50635e-14	KIAA0319L	KIAA0319 like [Source:HGNC Symbol;Acc:HGNC:30071]	protein_coding
ENSG00000042088	931.513	1.19323	0.153179	7.78977	6.71304e-15	8.57493e-14	TDP1	tyrosyl-DNA phosphodiesterase 1 [Source:HGNC Symbol;Acc:HGNC:18884]	protein_coding
ENSG00000186687	541.42	0.999619	0.128343	7.78863	6.77417e-15	8.64744e-14	LYRM7	LYR motif containing 7 [Source:HGNC Symbol;Acc:HGNC:28072]	protein_coding
ENSG00000043093	1406.33	0.611885	0.0785975	7.78504	6.9691e-15	8.89054e-14	DCUN1D1	defective in cullin neddylation 1 domain containing 1 [Source:HGNC Symbol;Acc:HGNC:18184]	protein_coding
ENSG00000205336	600.417	-1.40787	0.180858	-7.78439	7.00525e-15	8.9309e-14	ADGRG1	adhesion G protein-coupled receptor G1 [Source:HGNC Symbol;Acc:HGNC:4512]	protein_coding
ENSG00000169689	798.57	0.680615	0.0874451	7.78335	7.06316e-15	8.99894e-14	CENPX	centromere protein X [Source:HGNC Symbol;Acc:HGNC:11422]	protein_coding
ENSG00000083312	4840.57	0.529668	0.0680816	7.77989	7.2587e-15	9.24212e-14	TNPO1	transportin 1 [Source:HGNC Symbol;Acc:HGNC:6401]	protein_coding
ENSG00000188612	5520.79	0.458673	0.0589638	7.77889	7.31628e-15	9.30945e-14	SUMO2	small ubiquitin-like modifier 2 [Source:HGNC Symbol;Acc:HGNC:11125]	protein_coding
ENSG00000087299	2191.29	0.539834	0.0694326	7.77494	7.54839e-15	9.59863e-14	L2HGDH	L-2-hydroxyglutarate dehydrogenase [Source:HGNC Symbol;Acc:HGNC:20499]	protein_coding
ENSG00000165752	610.808	0.791801	0.101863	7.7732	7.65263e-15	9.72493e-14	STK32C	serine/threonine kinase 32C [Source:HGNC Symbol;Acc:HGNC:21332]	protein_coding
ENSG00000172534	3197.85	0.768335	0.0989012	7.76871	7.92913e-15	1.00698e-13	HCFC1	host cell factor C1 [Source:HGNC Symbol;Acc:HGNC:4839]	protein_coding
ENSG00000107372	5305.03	-0.403627	0.0519902	-7.76352	8.26012e-15	1.04835e-13	ZFAND5	zinc finger AN1-type containing 5 [Source:HGNC Symbol;Acc:HGNC:13008]	protein_coding
ENSG00000068971	765.774	-0.926119	0.119386	-7.75735	8.67208e-15	1.09993e-13	PPP2R5B	protein phosphatase 2 regulatory subunit B'beta [Source:HGNC Symbol;Acc:HGNC:9310]	protein_coding
ENSG00000116604	4136.05	-0.494725	0.0637778	-7.757	8.69616e-15	1.10228e-13	MEF2D	myocyte enhancer factor 2D [Source:HGNC Symbol;Acc:HGNC:6997]	protein_coding
ENSG00000134574	640.881	1.06221	0.136952	7.75607	8.76012e-15	1.10967e-13	DDB2	damage specific DNA binding protein 2 [Source:HGNC Symbol;Acc:HGNC:2718]	protein_coding
ENSG00000095564	2271.95	-0.483611	0.0623543	-7.75586	8.77482e-15	1.11082e-13	BTAF1	B-TFIID TATA-box binding protein associated factor 1 [Source:HGNC Symbol;Acc:HGNC:17307]	protein_coding
ENSG00000121753	1187.01	-0.805417	0.103887	-7.75285	8.9852e-15	1.13673e-13	ADGRB2	adhesion G protein-coupled receptor B2 [Source:HGNC Symbol;Acc:HGNC:944]	protein_coding
ENSG00000120948	3651.46	0.571962	0.0737829	7.75197	9.04793e-15	1.14393e-13	TARDBP	TAR DNA binding protein [Source:HGNC Symbol;Acc:HGNC:11571]	protein_coding
ENSG00000131876	956.657	0.6378	0.0822816	7.75143	9.0861e-15	1.14803e-13	SNRPA1	small nuclear ribonucleoprotein polypeptide A' [Source:HGNC Symbol;Acc:HGNC:11152]	protein_coding
ENSG00000196739	341.012	-1.8695	0.241243	-7.74946	9.22848e-15	1.16527e-13	COL27A1	collagen type XXVII alpha 1 chain [Source:HGNC Symbol;Acc:HGNC:22986]	protein_coding
ENSG00000163565	109.677	-1.90404	0.245714	-7.749	9.26168e-15	1.16872e-13	IFI16	interferon gamma inducible protein 16 [Source:HGNC Symbol;Acc:HGNC:5395]	protein_coding
ENSG00000108094	1350.24	0.529331	0.0683212	7.74768	9.35855e-15	1.18019e-13	CUL2	cullin 2 [Source:HGNC Symbol;Acc:HGNC:2552]	protein_coding
ENSG00000182180	2668.92	0.566815	0.0731838	7.74509	9.55139e-15	1.20374e-13	MRPS16	mitochondrial ribosomal protein S16 [Source:HGNC Symbol;Acc:HGNC:14048]	protein_coding
ENSG00000156509	126.531	1.63393	0.211006	7.74351	9.67118e-15	1.21806e-13	FBXO43	F-box protein 43 [Source:HGNC Symbol;Acc:HGNC:28521]	protein_coding
ENSG00000214736	2062.49	0.485925	0.0627614	7.74241	9.75514e-15	1.22786e-13	TOMM6	translocase of outer mitochondrial membrane 6 [Source:HGNC Symbol;Acc:HGNC:34528]	protein_coding
ENSG00000168653	933.659	0.626305	0.0808947	7.74223	9.76898e-15	1.22882e-13	NDUFS5	NADH:ubiquinone oxidoreductase subunit S5 [Source:HGNC Symbol;Acc:HGNC:7712]	protein_coding
ENSG00000109323	598.67	-1.20972	0.156314	-7.73901	1.00195e-14	1.25953e-13	MANBA	mannosidase beta [Source:HGNC Symbol;Acc:HGNC:6831]	protein_coding
ENSG00000171236	45.0228	-3.82169	0.49418	-7.7334	1.04711e-14	1.31547e-13	LRG1	leucine rich alpha-2-glycoprotein 1 [Source:HGNC Symbol;Acc:HGNC:29480]	protein_coding
ENSG00000121774	4233.11	0.427017	0.0552539	7.72826	1.09026e-14	1.36881e-13	KHDRBS1	KH RNA binding domain containing, signal transduction associated 1 [Source:HGNC Symbol;Acc:HGNC:18116]	protein_coding
ENSG00000124570	2310.3	0.497169	0.0643865	7.72163	1.14851e-14	1.44102e-13	SERPINB6	serpin family B member 6 [Source:HGNC Symbol;Acc:HGNC:8950]	protein_coding
ENSG00000117115	524.693	-0.791463	0.102503	-7.72135	1.15108e-14	1.44333e-13	PADI2	peptidyl arginine deiminase 2 [Source:HGNC Symbol;Acc:HGNC:18341]	protein_coding
ENSG00000108773	2964.46	-0.694057	0.0898951	-7.72074	1.15654e-14	1.44926e-13	KAT2A	lysine acetyltransferase 2A [Source:HGNC Symbol;Acc:HGNC:4201]	protein_coding
ENSG00000278540	1949.69	0.752501	0.0975852	7.71122	1.24619e-14	1.56061e-13	ACACA	acetyl-CoA carboxylase alpha [Source:HGNC Symbol;Acc:HGNC:84]	protein_coding
ENSG00000110455	330.976	-1.17223	0.152068	-7.7086	1.27201e-14	1.59194e-13	ACCS	1-aminocyclopropane-1-carboxylate synthase homolog (inactive) [Source:HGNC Symbol;Acc:HGNC:23989]	protein_coding
ENSG00000142798	5520.05	-0.792861	0.102905	-7.7048	1.3105e-14	1.63908e-13	HSPG2	heparan sulfate proteoglycan 2 [Source:HGNC Symbol;Acc:HGNC:5273]	protein_coding
ENSG00000141429	4633.3	0.417748	0.0542327	7.70288	1.33038e-14	1.66289e-13	GALNT1	polypeptide N-acetylgalactosaminyltransferase 1 [Source:HGNC Symbol;Acc:HGNC:4123]	protein_coding
ENSG00000071127	8330.93	0.559782	0.0727151	7.69829	1.37895e-14	1.72251e-13	WDR1	WD repeat domain 1 [Source:HGNC Symbol;Acc:HGNC:12754]	protein_coding
ENSG00000101310	1806.22	0.471491	0.0612518	7.69759	1.38661e-14	1.73099e-13	SEC23B	Sec23 homolog B, coat complex II component [Source:HGNC Symbol;Acc:HGNC:10702]	protein_coding
ENSG00000106086	1039.66	0.587026	0.0762618	7.69751	1.38748e-14	1.73099e-13	PLEKHA8	pleckstrin homology domain containing A8 [Source:HGNC Symbol;Acc:HGNC:30037]	protein_coding
ENSG00000164050	572.295	-1.13411	0.147359	-7.69622	1.40155e-14	1.74744e-13	PLXNB1	plexin B1 [Source:HGNC Symbol;Acc:HGNC:9103]	protein_coding
ENSG00000116906	1475.1	0.685409	0.0890793	7.69437	1.42197e-14	1.77178e-13	GNPAT	glyceronephosphate O-acyltransferase [Source:HGNC Symbol;Acc:HGNC:4416]	protein_coding
ENSG00000182179	50.2593	-3.83709	0.498758	-7.6933	1.4339e-14	1.78552e-13	UBA7	ubiquitin like modifier activating enzyme 7 [Source:HGNC Symbol;Acc:HGNC:12471]	protein_coding
ENSG00000183955	1331.02	0.95356	0.123949	7.69315	1.4356e-14	1.78652e-13	KMT5A	lysine methyltransferase 5A [Source:HGNC Symbol;Acc:HGNC:29489]	protein_coding
ENSG00000066855	1432.24	0.594873	0.0773334	7.69231	1.44504e-14	1.79714e-13	MTFR1	mitochondrial fission regulator 1 [Source:HGNC Symbol;Acc:HGNC:29510]	protein_coding
ENSG00000004700	1606.27	0.590674	0.0768265	7.68842	1.48962e-14	1.85142e-13	RECQL	RecQ like helicase [Source:HGNC Symbol;Acc:HGNC:9948]	protein_coding
ENSG00000078618	6741.96	0.47649	0.0619912	7.68641	1.51324e-14	1.87958e-13	NRDC	nardilysin convertase [Source:HGNC Symbol;Acc:HGNC:7995]	protein_coding
ENSG00000110200	525.637	0.840506	0.109383	7.68405	1.54134e-14	1.91329e-13	ANAPC15	anaphase promoting complex subunit 15 [Source:HGNC Symbol;Acc:HGNC:24531]	protein_coding
ENSG00000002549	1332.57	0.656916	0.0855358	7.68001	1.59075e-14	1.97339e-13	LAP3	leucine aminopeptidase 3 [Source:HGNC Symbol;Acc:HGNC:18449]	protein_coding
ENSG00000182796	600.999	-1.10667	0.144103	-7.6797	1.59461e-14	1.97693e-13	TMEM198B	transmembrane protein 198B (pseudogene) [Source:HGNC Symbol;Acc:HGNC:43629]	transcribed_unitary_pseudogene
ENSG00000176973	529.807	-0.858265	0.111801	-7.67671	1.63229e-14	2.02238e-13	FAM89B	family with sequence similarity 89 member B [Source:HGNC Symbol;Acc:HGNC:16708]	protein_coding
ENSG00000167608	192.134	-4.08222	0.531996	-7.67339	1.67506e-14	2.07408e-13	TMC4	transmembrane channel like 4 [Source:HGNC Symbol;Acc:HGNC:22998]	protein_coding
ENSG00000154359	425.2	1.23543	0.161032	7.67194	1.69418e-14	2.09645e-13	LONRF1	LON peptidase N-terminal domain and ring finger 1 [Source:HGNC Symbol;Acc:HGNC:26302]	protein_coding
ENSG00000023734	3436.57	0.420512	0.0548245	7.67016	1.71786e-14	2.12441e-13	STRAP	serine/threonine kinase receptor associated protein [Source:HGNC Symbol;Acc:HGNC:30796]	protein_coding
ENSG00000165029	385.438	-1.5904	0.207361	-7.66974	1.72351e-14	2.13007e-13	ABCA1	ATP binding cassette subfamily A member 1 [Source:HGNC Symbol;Acc:HGNC:29]	protein_coding
ENSG00000064886	58.4067	-4.20307	0.548118	-7.66819	1.74438e-14	2.15453e-13	CHI3L2	chitinase 3 like 2 [Source:HGNC Symbol;Acc:HGNC:1933]	protein_coding
ENSG00000147383	551.698	0.779252	0.101644	7.66645	1.76821e-14	2.1826e-13	NSDHL	NAD(P) dependent steroid dehydrogenase-like [Source:HGNC Symbol;Acc:HGNC:13398]	protein_coding
ENSG00000153113	3017.57	0.585913	0.0764543	7.66357	1.80838e-14	2.23079e-13	CAST	calpastatin [Source:HGNC Symbol;Acc:HGNC:1515]	protein_coding
ENSG00000146535	4699.33	-0.451229	0.0588826	-7.66321	1.81344e-14	2.23563e-13	GNA12	G protein subunit alpha 12 [Source:HGNC Symbol;Acc:HGNC:4380]	protein_coding
ENSG00000213178	3409.82	0.484264	0.0632097	7.66124	1.84152e-14	2.26884e-13	AC074033.1		processed_pseudogene
ENSG00000140931	899.189	-0.7733	0.100949	-7.66028	1.85524e-14	2.28433e-13	CMTM3	CKLF like MARVEL transmembrane domain containing 3 [Source:HGNC Symbol;Acc:HGNC:19174]	protein_coding
ENSG00000082014	552.482	-0.835667	0.109113	-7.65876	1.87734e-14	2.3101e-13	SMARCD3	SWI/SNF related, matrix associated, actin dependent regulator of chromatin, subfamily d, member 3 [Source:HGNC Symbol;Acc:HGNC:11108]	protein_coding
ENSG00000123737	896.681	0.730439	0.0953853	7.65777	1.89183e-14	2.32649e-13	EXOSC9	exosome component 9 [Source:HGNC Symbol;Acc:HGNC:9137]	protein_coding
ENSG00000097021	1085.53	0.62713	0.0819218	7.65523	1.92967e-14	2.37154e-13	ACOT7	acyl-CoA thioesterase 7 [Source:HGNC Symbol;Acc:HGNC:24157]	protein_coding
ENSG00000167566	525.896	-0.795074	0.103899	-7.65235	1.97343e-14	2.42381e-13	NCKAP5L	NCK associated protein 5 like [Source:HGNC Symbol;Acc:HGNC:29321]	protein_coding
ENSG00000279094	180.33	1.3634	0.178182	7.65176	1.98243e-14	2.43336e-13	LINC01670	long intergenic non-protein coding RNA 1670 [Source:HGNC Symbol;Acc:HGNC:52458]	lincRNA
ENSG00000161888	526.303	1.72054	0.224859	7.65165	1.98423e-14	2.43406e-13	SPC24	SPC24, NDC80 kinetochore complex component [Source:HGNC Symbol;Acc:HGNC:26913]	protein_coding
ENSG00000121310	414.205	-0.960523	0.125537	-7.65131	1.98935e-14	2.43883e-13	ECHDC2	enoyl-CoA hydratase domain containing 2 [Source:HGNC Symbol;Acc:HGNC:23408]	protein_coding
ENSG00000090060	9342.35	0.385091	0.0503555	7.64745	2.05e-14	2.51162e-13	PAPOLA	poly(A) polymerase alpha [Source:HGNC Symbol;Acc:HGNC:14981]	protein_coding
ENSG00000117616	770.072	-0.971868	0.127089	-7.64711	2.0554e-14	2.51513e-13	RSRP1	arginine and serine rich protein 1 [Source:HGNC Symbol;Acc:HGNC:25234]	protein_coding
ENSG00000143365	85.3062	-2.04491	0.267408	-7.64716	2.05471e-14	2.51513e-13	RORC	RAR related orphan receptor C [Source:HGNC Symbol;Acc:HGNC:10260]	protein_coding
ENSG00000157693	566.917	0.872101	0.114046	7.64692	2.05849e-14	2.51736e-13	TMEM268	transmembrane protein 268 [Source:HGNC Symbol;Acc:HGNC:24513]	protein_coding
ENSG00000255717	1950.89	0.646289	0.0845699	7.64207	2.13753e-14	2.6124e-13	SNHG1	small nucleolar RNA host gene 1 [Source:HGNC Symbol;Acc:HGNC:32688]	processed_transcript
ENSG00000159063	1202.9	0.61702	0.0807702	7.63921	2.18559e-14	2.6695e-13	ALG8	ALG8, alpha-1,3-glucosyltransferase [Source:HGNC Symbol;Acc:HGNC:23161]	protein_coding
ENSG00000126453	459.806	0.981794	0.128543	7.63787	2.20841e-14	2.69571e-13	BCL2L12	BCL2 like 12 [Source:HGNC Symbol;Acc:HGNC:13787]	protein_coding
ENSG00000205544	872.5	0.693414	0.0907946	7.63717	2.22047e-14	2.70875e-13	TMEM256	transmembrane protein 256 [Source:HGNC Symbol;Acc:HGNC:28618]	protein_coding
ENSG00000177034	917.357	0.725148	0.0949728	7.63532	2.25262e-14	2.74628e-13	MTX3	metaxin 3 [Source:HGNC Symbol;Acc:HGNC:24812]	protein_coding
ENSG00000106066	614.777	-1.2827	0.168105	-7.63034	2.34126e-14	2.8526e-13	CPVL	carboxypeptidase, vitellogenic like [Source:HGNC Symbol;Acc:HGNC:14399]	protein_coding
ENSG00000241014	148.149	-1.56549	0.205234	-7.62783	2.38734e-14	2.90694e-13	AC114490.1		processed_transcript
ENSG00000131470	315.67	1.19162	0.156273	7.6253	2.43476e-14	2.96286e-13	PSMC3IP	PSMC3 interacting protein [Source:HGNC Symbol;Acc:HGNC:17928]	protein_coding
ENSG00000166925	774.607	-0.747167	0.0980274	-7.62202	2.49741e-14	3.03724e-13	TSC22D4	TSC22 domain family member 4 [Source:HGNC Symbol;Acc:HGNC:21696]	protein_coding
ENSG00000154920	254.126	1.41691	0.185955	7.61965	2.54368e-14	3.09161e-13	EME1	essential meiotic structure-specific endonuclease 1 [Source:HGNC Symbol;Acc:HGNC:24965]	protein_coding
ENSG00000255031	321.165	-1.54693	0.203028	-7.61931	2.5504e-14	3.09787e-13	AP002807.1		antisense_RNA
ENSG00000165609	4249.89	0.347588	0.0456206	7.61911	2.55424e-14	3.10064e-13	NUDT5	nudix hydrolase 5 [Source:HGNC Symbol;Acc:HGNC:8052]	protein_coding
ENSG00000214530	845.807	-0.668768	0.0878676	-7.61109	2.71798e-14	3.29738e-13	STARD10	StAR related lipid transfer domain containing 10 [Source:HGNC Symbol;Acc:HGNC:10666]	protein_coding
ENSG00000085788	2426.57	0.825485	0.108528	7.6062	2.82269e-14	3.42232e-13	DDHD2	DDHD domain containing 2 [Source:HGNC Symbol;Acc:HGNC:29106]	protein_coding
ENSG00000006125	13768.2	0.825778	0.108607	7.60335	2.88552e-14	3.49635e-13	AP2B1	adaptor related protein complex 2 beta 1 subunit [Source:HGNC Symbol;Acc:HGNC:563]	protein_coding
ENSG00000243649	577.752	-7.30316	0.961544	-7.59524	3.07219e-14	3.72026e-13	CFB	complement factor B [Source:HGNC Symbol;Acc:HGNC:1037]	protein_coding
ENSG00000198924	1188.93	0.699108	0.0920532	7.59461	3.08728e-14	3.73625e-13	DCLRE1A	DNA cross-link repair 1A [Source:HGNC Symbol;Acc:HGNC:17660]	protein_coding
ENSG00000163807	1371.1	0.861572	0.113511	7.5902	3.19416e-14	3.86323e-13	KIAA1143	KIAA1143 [Source:HGNC Symbol;Acc:HGNC:29198]	protein_coding
ENSG00000132963	1172.43	0.631566	0.083242	7.58711	3.27121e-14	3.95401e-13	POMP	proteasome maturation protein [Source:HGNC Symbol;Acc:HGNC:20330]	protein_coding
ENSG00000006062	1483.03	0.606783	0.08009	7.57626	3.55652e-14	4.29625e-13	MAP3K14	mitogen-activated protein kinase kinase kinase 14 [Source:HGNC Symbol;Acc:HGNC:6853]	protein_coding
ENSG00000168936	2024.97	-0.468833	0.0618969	-7.57441	3.60751e-14	4.35518e-13	TMEM129	transmembrane protein 129 [Source:HGNC Symbol;Acc:HGNC:25137]	protein_coding
ENSG00000151715	185.193	-1.65318	0.218415	-7.56896	3.76215e-14	4.53911e-13	TMEM45B	transmembrane protein 45B [Source:HGNC Symbol;Acc:HGNC:25194]	protein_coding
ENSG00000007944	683.334	-0.830825	0.109787	-7.56764	3.80063e-14	4.58274e-13	MYLIP	myosin regulatory light chain interacting protein [Source:HGNC Symbol;Acc:HGNC:21155]	protein_coding
ENSG00000136861	2779.69	0.597415	0.078952	7.56682	3.82475e-14	4.60902e-13	CDK5RAP2	CDK5 regulatory subunit associated protein 2 [Source:HGNC Symbol;Acc:HGNC:18672]	protein_coding
ENSG00000121864	1020.53	0.622674	0.0822911	7.56672	3.82773e-14	4.6098e-13	ZNF639	zinc finger protein 639 [Source:HGNC Symbol;Acc:HGNC:30950]	protein_coding
ENSG00000125821	521.501	0.873716	0.115529	7.56271	3.94743e-14	4.75107e-13	DTD1	D-tyrosyl-tRNA deacylase 1 [Source:HGNC Symbol;Acc:HGNC:16219]	protein_coding
ENSG00000198604	5043.67	0.333211	0.0440699	7.56097	4.00073e-14	4.8123e-13	BAZ1A	bromodomain adjacent to zinc finger domain 1A [Source:HGNC Symbol;Acc:HGNC:960]	protein_coding
ENSG00000151092	667.218	0.699493	0.0925411	7.55873	4.07031e-14	4.89302e-13	NGLY1	N-glycanase 1 [Source:HGNC Symbol;Acc:HGNC:17646]	protein_coding
ENSG00000067955	1950.01	0.498995	0.0660543	7.55431	4.21076e-14	5.05878e-13	CBFB	core-binding factor beta subunit [Source:HGNC Symbol;Acc:HGNC:1539]	protein_coding
ENSG00000171552	6297.34	-0.343249	0.0454742	-7.5482	4.41306e-14	5.29861e-13	BCL2L1	BCL2 like 1 [Source:HGNC Symbol;Acc:HGNC:992]	protein_coding
ENSG00000125347	500.662	-0.863037	0.114356	-7.54696	4.45541e-14	5.34622e-13	IRF1	interferon regulatory factor 1 [Source:HGNC Symbol;Acc:HGNC:6116]	protein_coding
ENSG00000013275	2291.98	0.487324	0.0645937	7.54445	4.54191e-14	5.44672e-13	PSMC4	proteasome 26S subunit, ATPase 4 [Source:HGNC Symbol;Acc:HGNC:9551]	protein_coding
ENSG00000276547	713.332	-0.702529	0.0931361	-7.54304	4.59156e-14	5.50292e-13	PCDHGB5	protocadherin gamma subfamily B, 5 [Source:HGNC Symbol;Acc:HGNC:8712]	protein_coding
ENSG00000037474	4426	0.546415	0.0724462	7.54235	4.61577e-14	5.52859e-13	NSUN2	NOP2/Sun RNA methyltransferase family member 2 [Source:HGNC Symbol;Acc:HGNC:25994]	protein_coding
ENSG00000165502	5867.39	0.363508	0.0481973	7.54208	4.62532e-14	5.53668e-13	RPL36AL	ribosomal protein L36a like [Source:HGNC Symbol;Acc:HGNC:10346]	protein_coding
ENSG00000251562	3662.96	-1.55855	0.206672	-7.54119	4.65705e-14	5.5713e-13	MALAT1	metastasis associated lung adenocarcinoma transcript 1 (non-protein coding) [Source:HGNC Symbol;Acc:HGNC:29665]	lincRNA
ENSG00000169299	1051.03	0.738459	0.097939	7.53999	4.70016e-14	5.61947e-13	PGM2	phosphoglucomutase 2 [Source:HGNC Symbol;Acc:HGNC:8906]	protein_coding
ENSG00000174938	2236.74	-1.23823	0.16423	-7.53958	4.71477e-14	5.63354e-13	SEZ6L2	seizure related 6 homolog like 2 [Source:HGNC Symbol;Acc:HGNC:30844]	protein_coding
ENSG00000123600	591.135	1.01158	0.134236	7.53588	4.85071e-14	5.79247e-13	METTL8	methyltransferase like 8 [Source:HGNC Symbol;Acc:HGNC:25856]	protein_coding
ENSG00000159055	477.973	1.24216	0.164877	7.53382	4.92788e-14	5.88108e-13	MIS18A	MIS18 kinetochore protein A [Source:HGNC Symbol;Acc:HGNC:1286]	protein_coding
ENSG00000169919	3135.04	-0.545971	0.0725117	-7.52941	5.09695e-14	6.07918e-13	GUSB	glucuronidase beta [Source:HGNC Symbol;Acc:HGNC:4696]	protein_coding
ENSG00000261150	116.799	-1.76566	0.234507	-7.52926	5.10303e-14	6.08277e-13	EPPK1	epiplakin 1 [Source:HGNC Symbol;Acc:HGNC:15577]	protein_coding
ENSG00000147224	1615.35	0.735525	0.0977196	7.5269	5.1961e-14	6.18998e-13	PRPS1	phosphoribosyl pyrophosphate synthetase 1 [Source:HGNC Symbol;Acc:HGNC:9462]	protein_coding
ENSG00000154174	1653.48	0.672998	0.089417	7.52651	5.21129e-14	6.20435e-13	TOMM70	translocase of outer mitochondrial membrane 70 [Source:HGNC Symbol;Acc:HGNC:11985]	protein_coding
ENSG00000085832	1339.35	0.538717	0.071616	7.5223	5.38198e-14	6.40371e-13	EPS15	epidermal growth factor receptor pathway substrate 15 [Source:HGNC Symbol;Acc:HGNC:3419]	protein_coding
ENSG00000103005	1923.49	-0.632705	0.0841196	-7.52149	5.41538e-14	6.43959e-13	USB1	U6 snRNA biogenesis phosphodiesterase 1 [Source:HGNC Symbol;Acc:HGNC:25792]	protein_coding
ENSG00000167123	3099.38	-0.562947	0.0748556	-7.52043	5.45944e-14	6.48808e-13	CERCAM	cerebral endothelial cell adhesion molecule [Source:HGNC Symbol;Acc:HGNC:23723]	protein_coding
ENSG00000100749	716.214	2.07215	0.275667	7.51687	5.61048e-14	6.66358e-13	VRK1	vaccinia related kinase 1 [Source:HGNC Symbol;Acc:HGNC:12718]	protein_coding
ENSG00000102384	346.269	1.8513	0.246318	7.51591	5.65181e-14	6.70864e-13	CENPI	centromere protein I [Source:HGNC Symbol;Acc:HGNC:3968]	protein_coding
ENSG00000077684	1738.13	0.774523	0.103056	7.51557	5.66633e-14	6.72185e-13	JADE1	jade family PHD finger 1 [Source:HGNC Symbol;Acc:HGNC:30027]	protein_coding
ENSG00000009307	10411.6	0.383891	0.0511009	7.51241	5.80481e-14	6.882e-13	CSDE1	cold shock domain containing E1 [Source:HGNC Symbol;Acc:HGNC:29905]	protein_coding
ENSG00000198900	2881.51	0.398541	0.0530825	7.50796	6.00541e-14	7.11556e-13	TOP1	topoisomerase (DNA) I [Source:HGNC Symbol;Acc:HGNC:11986]	protein_coding
ENSG00000160888	3105.73	-0.745668	0.0993338	-7.50668	6.06434e-14	7.1811e-13	IER2	immediate early response 2 [Source:HGNC Symbol;Acc:HGNC:28871]	protein_coding
ENSG00000122515	3487.51	-0.777178	0.103539	-7.50614	6.08972e-14	7.20684e-13	ZMIZ2	zinc finger MIZ-type containing 2 [Source:HGNC Symbol;Acc:HGNC:22229]	protein_coding
ENSG00000102753	1868.62	0.702338	0.093627	7.50145	6.31153e-14	7.46487e-13	KPNA3	karyopherin subunit alpha 3 [Source:HGNC Symbol;Acc:HGNC:6396]	protein_coding
ENSG00000108559	1972.61	0.610006	0.0813339	7.50002	6.38101e-14	7.54254e-13	NUP88	nucleoporin 88 [Source:HGNC Symbol;Acc:HGNC:8067]	protein_coding
ENSG00000010256	3067.92	0.520427	0.0694102	7.49784	6.48762e-14	7.66399e-13	UQCRC1	ubiquinol-cytochrome c reductase core protein I [Source:HGNC Symbol;Acc:HGNC:12585]	protein_coding
ENSG00000198780	524.208	0.815863	0.108838	7.49611	6.57374e-14	7.76109e-13	FAM169A	family with sequence similarity 169 member A [Source:HGNC Symbol;Acc:HGNC:29138]	protein_coding
ENSG00000116991	514.056	-1.08191	0.144417	-7.4916	6.80414e-14	8.02831e-13	SIPA1L2	signal induced proliferation associated 1 like 2 [Source:HGNC Symbol;Acc:HGNC:23800]	protein_coding
ENSG00000170500	719.904	1.18925	0.158789	7.48949	6.91409e-14	8.15319e-13	LONRF2	LON peptidase N-terminal domain and ring finger 2 [Source:HGNC Symbol;Acc:HGNC:24788]	protein_coding
ENSG00000069482	468.155	0.957183	0.127811	7.48903	6.93867e-14	8.1773e-13	GAL	galanin and GMAP prepropeptide [Source:HGNC Symbol;Acc:HGNC:4114]	protein_coding
ENSG00000121653	377.174	-1.07936	0.144153	-7.48762	7.01317e-14	8.26018e-13	MAPK8IP1	mitogen-activated protein kinase 8 interacting protein 1 [Source:HGNC Symbol;Acc:HGNC:6882]	protein_coding
ENSG00000082515	388.528	0.891355	0.119115	7.48313	7.25745e-14	8.54282e-13	MRPL22	mitochondrial ribosomal protein L22 [Source:HGNC Symbol;Acc:HGNC:14480]	protein_coding
ENSG00000078808	3981.48	-0.511652	0.0684138	-7.47878	7.50158e-14	8.82494e-13	SDF4	stromal cell derived factor 4 [Source:HGNC Symbol;Acc:HGNC:24188]	protein_coding
ENSG00000221823	2153.6	0.501685	0.067082	7.47868	7.50714e-14	8.82624e-13	PPP3R1	protein phosphatase 3 regulatory subunit B, alpha [Source:HGNC Symbol;Acc:HGNC:9317]	protein_coding
ENSG00000183255	15468.4	-0.317623	0.0424887	-7.47548	7.69241e-14	9.0387e-13	PTTG1IP	PTTG1 interacting protein [Source:HGNC Symbol;Acc:HGNC:13524]	protein_coding
ENSG00000105289	302.929	-1.64648	0.220302	-7.47372	7.79605e-14	9.15505e-13	TJP3	tight junction protein 3 [Source:HGNC Symbol;Acc:HGNC:11829]	protein_coding
ENSG00000151239	4501.92	0.529574	0.0708838	7.47101	7.95801e-14	9.3397e-13	TWF1	twinfilin actin binding protein 1 [Source:HGNC Symbol;Acc:HGNC:9620]	protein_coding
ENSG00000143398	8000.79	0.393933	0.0527365	7.46983	8.02994e-14	9.41853e-13	PIP5K1A	phosphatidylinositol-4-phosphate 5-kinase type 1 alpha [Source:HGNC Symbol;Acc:HGNC:8994]	protein_coding
ENSG00000138496	383.486	-0.946999	0.126822	-7.46717	8.1936e-14	9.60481e-13	PARP9	poly(ADP-ribose) polymerase family member 9 [Source:HGNC Symbol;Acc:HGNC:24118]	protein_coding
ENSG00000137547	781.374	0.676837	0.0906695	7.46488	8.3375e-14	9.7677e-13	MRPL15	mitochondrial ribosomal protein L15 [Source:HGNC Symbol;Acc:HGNC:14054]	protein_coding
ENSG00000221968	2773.39	-0.685464	0.0918509	-7.46279	8.47082e-14	9.91803e-13	FADS3	fatty acid desaturase 3 [Source:HGNC Symbol;Acc:HGNC:3576]	protein_coding
ENSG00000084623	3400.14	0.646562	0.08665	7.46177	8.53656e-14	9.98909e-13	EIF3I	eukaryotic translation initiation factor 3 subunit I [Source:HGNC Symbol;Acc:HGNC:3272]	protein_coding
ENSG00000224914	340.971	-1.03407	0.138638	-7.45881	8.73056e-14	1.02101e-12	LINC00863	long intergenic non-protein coding RNA 863 [Source:HGNC Symbol;Acc:HGNC:45162]	lincRNA
ENSG00000166260	1424.17	0.752155	0.100871	7.45658	8.88001e-14	1.03787e-12	COX11	COX11, cytochrome c oxidase copper chaperone [Source:HGNC Symbol;Acc:HGNC:2261]	protein_coding
ENSG00000169020	1194.91	0.724468	0.0971617	7.45631	8.89785e-14	1.03934e-12	ATP5I	ATP synthase, H+ transporting, mitochondrial Fo complex subunit E [Source:HGNC Symbol;Acc:HGNC:846]	protein_coding
ENSG00000130589	1278.29	-1.20124	0.161116	-7.45576	8.93527e-14	1.0431e-12	HELZ2	helicase with zinc finger 2 [Source:HGNC Symbol;Acc:HGNC:30021]	protein_coding
ENSG00000155959	887.72	0.737128	0.0988757	7.4551	8.98006e-14	1.04771e-12	VBP1	VHL binding protein 1 [Source:HGNC Symbol;Acc:HGNC:12662]	protein_coding
ENSG00000261236	1000.06	0.62824	0.0842786	7.45433	9.03257e-14	1.05322e-12	BOP1	block of proliferation 1 [Source:HGNC Symbol;Acc:HGNC:15519]	protein_coding
ENSG00000011347	405.459	-0.914537	0.122724	-7.452	9.1939e-14	1.0714e-12	SYT7	synaptotagmin 7 [Source:HGNC Symbol;Acc:HGNC:11514]	protein_coding
ENSG00000196187	1449.6	-0.906053	0.121616	-7.45012	9.32529e-14	1.08607e-12	TMEM63A	transmembrane protein 63A [Source:HGNC Symbol;Acc:HGNC:29118]	protein_coding
ENSG00000166619	1080.76	-0.60278	0.080984	-7.4432	9.82715e-14	1.14384e-12	BLCAP	bladder cancer associated protein [Source:HGNC Symbol;Acc:HGNC:1055]	protein_coding
ENSG00000169905	4606.77	-0.440652	0.0592678	-7.43493	1.0462e-13	1.21703e-12	TOR1AIP2	torsin 1A interacting protein 2 [Source:HGNC Symbol;Acc:HGNC:24055]	protein_coding
ENSG00000178982	2860.92	0.442349	0.0595222	7.43167	1.07237e-13	1.24674e-12	EIF3K	eukaryotic translation initiation factor 3 subunit K [Source:HGNC Symbol;Acc:HGNC:24656]	protein_coding
ENSG00000134453	2209.84	0.59731	0.0803855	7.43056	1.08136e-13	1.25644e-12	RBM17	RNA binding motif protein 17 [Source:HGNC Symbol;Acc:HGNC:16944]	protein_coding
ENSG00000168288	1405.62	0.551994	0.0743231	7.42695	1.11129e-13	1.29046e-12	MMADHC	methylmalonic aciduria and homocystinuria, cblD type [Source:HGNC Symbol;Acc:HGNC:25221]	protein_coding
ENSG00000100410	697.685	0.707271	0.0952775	7.42327	1.1426e-13	1.32604e-12	PHF5A	PHD finger protein 5A [Source:HGNC Symbol;Acc:HGNC:18000]	protein_coding
ENSG00000103479	3157.1	-0.544279	0.0733454	-7.42077	1.16442e-13	1.35057e-12	RBL2	RB transcriptional corepressor like 2 [Source:HGNC Symbol;Acc:HGNC:9894]	protein_coding
ENSG00000225828	162.018	-1.402	0.188978	-7.41883	1.18156e-13	1.36966e-12	FAM229A	family with sequence similarity 229 member A [Source:HGNC Symbol;Acc:HGNC:44652]	protein_coding
ENSG00000171792	946.58	0.880646	0.118723	7.41767	1.19202e-13	1.38097e-12	RHNO1	RAD9-HUS1-RAD1 interacting nuclear orphan 1 [Source:HGNC Symbol;Acc:HGNC:28206]	protein_coding
ENSG00000156787	654.017	1.01824	0.13734	7.41403	1.22519e-13	1.41857e-12	TBC1D31	TBC1 domain family member 31 [Source:HGNC Symbol;Acc:HGNC:30888]	protein_coding
ENSG00000117592	3952.44	0.36038	0.0486199	7.41219	1.24234e-13	1.43674e-12	PRDX6	peroxiredoxin 6 [Source:HGNC Symbol;Acc:HGNC:16753]	protein_coding
ENSG00000135336	525.218	0.860945	0.116152	7.41225	1.24173e-13	1.43674e-12	ORC3	origin recognition complex subunit 3 [Source:HGNC Symbol;Acc:HGNC:8489]	protein_coding
ENSG00000067221	280.882	-1.05289	0.142127	-7.40812	1.28104e-13	1.48063e-12	STOML1	stomatin like 1 [Source:HGNC Symbol;Acc:HGNC:14560]	protein_coding
ENSG00000158966	783.522	-0.699515	0.094432	-7.4076	1.28601e-13	1.48551e-12	CACHD1	cache domain containing 1 [Source:HGNC Symbol;Acc:HGNC:29314]	protein_coding
ENSG00000161091	4103.65	-0.534009	0.0720925	-7.40728	1.28918e-13	1.4883e-12	MFSD12	major facilitator superfamily domain containing 12 [Source:HGNC Symbol;Acc:HGNC:28299]	protein_coding
ENSG00000230124	723.128	0.66083	0.0892247	7.40636	1.29814e-13	1.49778e-12	ACBD6	acyl-CoA binding domain containing 6 [Source:HGNC Symbol;Acc:HGNC:23339]	protein_coding
ENSG00000086289	3212.48	0.467854	0.063175	7.40569	1.30473e-13	1.5045e-12	EPDR1	ependymin related 1 [Source:HGNC Symbol;Acc:HGNC:17572]	protein_coding
ENSG00000148468	2021.45	-0.528511	0.0713727	-7.40495	1.31202e-13	1.51203e-12	FAM171A1	family with sequence similarity 171 member A1 [Source:HGNC Symbol;Acc:HGNC:23522]	protein_coding
ENSG00000198791	2987.66	0.581727	0.078575	7.40347	1.32672e-13	1.52809e-12	CNOT7	CCR4-NOT transcription complex subunit 7 [Source:HGNC Symbol;Acc:HGNC:14101]	protein_coding
ENSG00000158864	4166.12	0.429296	0.0579887	7.4031	1.33042e-13	1.53145e-12	NDUFS2	NADH:ubiquinone oxidoreductase core subunit S2 [Source:HGNC Symbol;Acc:HGNC:7708]	protein_coding
ENSG00000274205	48.8177	-3.05288	0.412394	-7.40281	1.33337e-13	1.53396e-12	MAPK15	mitogen-activated protein kinase 15 [Source:HGNC Symbol;Acc:HGNC:24667]	protein_coding
ENSG00000006744	2660.54	0.593348	0.0801579	7.40224	1.33906e-13	1.5396e-12	ELAC2	elaC ribonuclease Z 2 [Source:HGNC Symbol;Acc:HGNC:14198]	protein_coding
ENSG00000092096	249.407	-1.49332	0.201761	-7.40141	1.34751e-13	1.54842e-12	SLC22A17	solute carrier family 22 member 17 [Source:HGNC Symbol;Acc:HGNC:23095]	protein_coding
ENSG00000119139	4592.32	0.354953	0.0479591	7.40117	1.34991e-13	1.55028e-12	TJP2	tight junction protein 2 [Source:HGNC Symbol;Acc:HGNC:11828]	protein_coding
ENSG00000107581	9530.81	0.353421	0.0477706	7.39829	1.37954e-13	1.58339e-12	EIF3A	eukaryotic translation initiation factor 3 subunit A [Source:HGNC Symbol;Acc:HGNC:3271]	protein_coding
ENSG00000137413	891.754	0.770096	0.104106	7.39719	1.39092e-13	1.59553e-12	TAF8	TATA-box binding protein associated factor 8 [Source:HGNC Symbol;Acc:HGNC:17300]	protein_coding
ENSG00000158615	2617.63	0.478809	0.0647325	7.39672	1.39589e-13	1.60031e-12	PPP1R15B	protein phosphatase 1 regulatory subunit 15B [Source:HGNC Symbol;Acc:HGNC:14951]	protein_coding
ENSG00000101460	220.928	-1.67565	0.226668	-7.39253	1.44064e-13	1.65065e-12	MAP1LC3A	microtubule associated protein 1 light chain 3 alpha [Source:HGNC Symbol;Acc:HGNC:6838]	protein_coding
ENSG00000149639	1791.87	0.647979	0.0876594	7.39201	1.44629e-13	1.65616e-12	SOGA1	suppressor of glucose, autophagy associated 1 [Source:HGNC Symbol;Acc:HGNC:16111]	protein_coding
ENSG00000123178	632.897	1.05799	0.143129	7.39186	1.44785e-13	1.657e-12	SPRYD7	SPRY domain containing 7 [Source:HGNC Symbol;Acc:HGNC:14297]	protein_coding
ENSG00000180198	1409.72	0.783916	0.106092	7.389	1.47943e-13	1.69215e-12	RCC1	regulator of chromosome condensation 1 [Source:HGNC Symbol;Acc:HGNC:1913]	protein_coding
ENSG00000121892	6668.89	0.564385	0.076388	7.38839	1.48617e-13	1.69889e-12	PDS5A	PDS5 cohesin associated factor A [Source:HGNC Symbol;Acc:HGNC:29088]	protein_coding
ENSG00000117155	931.721	0.995781	0.134812	7.38643	1.50828e-13	1.72317e-12	SSX2IP	SSX family member 2 interacting protein [Source:HGNC Symbol;Acc:HGNC:16509]	protein_coding
ENSG00000092020	919.653	0.662417	0.0896848	7.38606	1.51247e-13	1.72695e-12	PPP2R3C	protein phosphatase 2 regulatory subunit B''gamma [Source:HGNC Symbol;Acc:HGNC:17485]	protein_coding
ENSG00000008735	196.675	-1.29228	0.175051	-7.38226	1.55624e-13	1.7759e-12	MAPK8IP2	mitogen-activated protein kinase 8 interacting protein 2 [Source:HGNC Symbol;Acc:HGNC:6883]	protein_coding
ENSG00000126458	1040.98	-0.662838	0.0898142	-7.3801	1.58166e-13	1.80388e-12	RRAS	related RAS viral (r-ras) oncogene homolog [Source:HGNC Symbol;Acc:HGNC:10447]	protein_coding
ENSG00000158716	736.12	-0.763899	0.103556	-7.37668	1.62286e-13	1.84979e-12	DUSP23	dual specificity phosphatase 23 [Source:HGNC Symbol;Acc:HGNC:21480]	protein_coding
ENSG00000131153	338.2	1.18136	0.160192	7.37465	1.64779e-13	1.87714e-12	GINS2	GINS complex subunit 2 [Source:HGNC Symbol;Acc:HGNC:24575]	protein_coding
ENSG00000072415	5479.16	0.675831	0.0916619	7.37309	1.66716e-13	1.89811e-12	MPP5	membrane palmitoylated protein 5 [Source:HGNC Symbol;Acc:HGNC:18669]	protein_coding
ENSG00000167107	492.978	-0.863961	0.117179	-7.37301	1.66817e-13	1.89816e-12	ACSF2	acyl-CoA synthetase family member 2 [Source:HGNC Symbol;Acc:HGNC:26101]	protein_coding
ENSG00000134308	10763.7	0.344984	0.0468107	7.36978	1.70912e-13	1.94365e-12	YWHAQ	tyrosine 3-monooxygenase/tryptophan 5-monooxygenase activation protein theta [Source:HGNC Symbol;Acc:HGNC:12854]	protein_coding
ENSG00000168067	810.158	0.724689	0.0983398	7.36923	1.71612e-13	1.95049e-12	MAP4K2	mitogen-activated protein kinase kinase kinase kinase 2 [Source:HGNC Symbol;Acc:HGNC:6864]	protein_coding
ENSG00000103202	2025.29	0.470374	0.0638332	7.3688	1.72175e-13	1.95576e-12	NME4	NME/NM23 nucleoside diphosphate kinase 4 [Source:HGNC Symbol;Acc:HGNC:7852]	protein_coding
ENSG00000165672	5843.51	0.318129	0.0432026	7.36366	1.78935e-13	2.03139e-12	PRDX3	peroxiredoxin 3 [Source:HGNC Symbol;Acc:HGNC:9354]	protein_coding
ENSG00000204356	2040.05	0.489954	0.066551	7.36208	1.81062e-13	2.05435e-12	NELFE	negative elongation factor complex member E [Source:HGNC Symbol;Acc:HGNC:13974]	protein_coding
ENSG00000196923	1068.31	-0.743402	0.100979	-7.36195	1.81248e-13	2.05529e-12	PDLIM7	PDZ and LIM domain 7 [Source:HGNC Symbol;Acc:HGNC:22958]	protein_coding
ENSG00000145293	707.792	0.781088	0.106189	7.35563	1.90033e-13	2.15367e-12	ENOPH1	enolase-phosphatase 1 [Source:HGNC Symbol;Acc:HGNC:24599]	protein_coding
ENSG00000145725	973.422	0.827455	0.112502	7.35504	1.90874e-13	2.16197e-12	PPIP5K2	diphosphoinositol pentakisphosphate kinase 2 [Source:HGNC Symbol;Acc:HGNC:29035]	protein_coding
ENSG00000160818	1637.73	0.752601	0.102327	7.35484	1.9116e-13	2.16397e-12	GPATCH4	G-patch domain containing 4 [Source:HGNC Symbol;Acc:HGNC:25982]	protein_coding
ENSG00000133739	865.917	0.646822	0.0879651	7.35317	1.93567e-13	2.18996e-12	LRRCC1	leucine rich repeat and coiled-coil centrosomal protein 1 [Source:HGNC Symbol;Acc:HGNC:29373]	protein_coding
ENSG00000136783	550.72	0.751294	0.102189	7.35202	1.95237e-13	2.20759e-12	NIPSNAP3A	nipsnap homolog 3A [Source:HGNC Symbol;Acc:HGNC:23619]	protein_coding
ENSG00000166902	944.327	0.660959	0.0899128	7.35111	1.96575e-13	2.22145e-12	MRPL16	mitochondrial ribosomal protein L16 [Source:HGNC Symbol;Acc:HGNC:14476]	protein_coding
ENSG00000005001	58.8412	-2.69658	0.366896	-7.34972	1.98628e-13	2.24338e-12	PRSS22	protease, serine 22 [Source:HGNC Symbol;Acc:HGNC:14368]	protein_coding
ENSG00000140374	2461.2	0.480008	0.065315	7.34913	1.99506e-13	2.25201e-12	ETFA	electron transfer flavoprotein alpha subunit [Source:HGNC Symbol;Acc:HGNC:3481]	protein_coding
ENSG00000183506	1979.02	-0.838379	0.114082	-7.34894	1.99788e-13	2.2539e-12	PI4KAP2	phosphatidylinositol 4-kinase alpha pseudogene 2 [Source:HGNC Symbol;Acc:HGNC:33577]	transcribed_unprocessed_pseudogene
ENSG00000142541	22844	-0.267714	0.0364411	-7.34649	2.0348e-13	2.29425e-12	RPL13A	ribosomal protein L13a [Source:HGNC Symbol;Acc:HGNC:10304]	protein_coding
ENSG00000215788	153.858	-1.47172	0.200481	-7.34096	2.12067e-13	2.38971e-12	TNFRSF25	TNF receptor superfamily member 25 [Source:HGNC Symbol;Acc:HGNC:11910]	protein_coding
ENSG00000155760	500.624	-0.781425	0.106451	-7.34068	2.1251e-13	2.39333e-12	FZD7	frizzled class receptor 7 [Source:HGNC Symbol;Acc:HGNC:4045]	protein_coding
ENSG00000101945	347.169	1.31985	0.179894	7.33681	2.1874e-13	2.4621e-12	SUV39H1	suppressor of variegation 3-9 homolog 1 [Source:HGNC Symbol;Acc:HGNC:11479]	protein_coding
ENSG00000136802	2475.44	-0.454823	0.0619988	-7.336	2.20066e-13	2.47562e-12	LRRC8A	leucine rich repeat containing 8 family member A [Source:HGNC Symbol;Acc:HGNC:19027]	protein_coding
ENSG00000160886	1704.48	0.656874	0.0896251	7.32913	2.31658e-13	2.60455e-12	LY6K	lymphocyte antigen 6 family member K [Source:HGNC Symbol;Acc:HGNC:24225]	protein_coding
ENSG00000189171	1543.08	0.49632	0.0677234	7.32864	2.32501e-13	2.61254e-12	S100A13	S100 calcium binding protein A13 [Source:HGNC Symbol;Acc:HGNC:10490]	protein_coding
ENSG00000204019	325.288	-1.04604	0.14274	-7.32826	2.33168e-13	2.61854e-12	CT83	cancer/testis antigen 83 [Source:HGNC Symbol;Acc:HGNC:33494]	protein_coding
ENSG00000165997	1109.94	0.562282	0.0767363	7.32746	2.34564e-13	2.63273e-12	ARL5B	ADP ribosylation factor like GTPase 5B [Source:HGNC Symbol;Acc:HGNC:23052]	protein_coding
ENSG00000274636	691.896	-0.838994	0.114541	-7.32485	2.39168e-13	2.68288e-12	GLIS2	GLIS family zinc finger 2 [Source:HGNC Symbol;Acc:HGNC:29450]	protein_coding
ENSG00000069667	73.7575	-2.13131	0.291077	-7.32217	2.43987e-13	2.73539e-12	RORA	RAR related orphan receptor A [Source:HGNC Symbol;Acc:HGNC:10258]	protein_coding
ENSG00000163002	403.141	1.30528	0.178325	7.31968	2.48563e-13	2.78512e-12	NUP35	nucleoporin 35 [Source:HGNC Symbol;Acc:HGNC:29797]	protein_coding
ENSG00000182087	5376.38	-0.511005	0.0698166	-7.31924	2.49371e-13	2.79258e-12	TMEM259	transmembrane protein 259 [Source:HGNC Symbol;Acc:HGNC:17039]	protein_coding
ENSG00000162623	767.355	0.774877	0.105917	7.31589	2.55688e-13	2.86171e-12	TYW3	tRNA-yW synthesizing protein 3 homolog [Source:HGNC Symbol;Acc:HGNC:24757]	protein_coding
ENSG00000128271	330.436	-1.03493	0.141468	-7.31561	2.5622e-13	2.86605e-12	ADORA2A	adenosine A2a receptor [Source:HGNC Symbol;Acc:HGNC:263]	protein_coding
ENSG00000035928	2655.18	0.539494	0.0737918	7.31103	2.65106e-13	2.96314e-12	RFC1	replication factor C subunit 1 [Source:HGNC Symbol;Acc:HGNC:9969]	protein_coding
ENSG00000109436	1738.87	-0.70425	0.0963277	-7.31098	2.65199e-13	2.96314e-12	TBC1D9	TBC1 domain family member 9 [Source:HGNC Symbol;Acc:HGNC:21710]	protein_coding
ENSG00000171863	12636.5	0.35282	0.048261	7.31067	2.65821e-13	2.9684e-12	RPS7	ribosomal protein S7 [Source:HGNC Symbol;Acc:HGNC:10440]	protein_coding
ENSG00000104213	126	-1.58104	0.216281	-7.31012	2.669e-13	2.97878e-12	PDGFRL	platelet derived growth factor receptor like [Source:HGNC Symbol;Acc:HGNC:8805]	protein_coding
ENSG00000142168	4250.42	0.426254	0.0583482	7.30535	2.7655e-13	3.08474e-12	SOD1	superoxide dismutase 1 [Source:HGNC Symbol;Acc:HGNC:11179]	protein_coding
ENSG00000137831	565.129	0.879323	0.120391	7.30387	2.79602e-13	3.11702e-12	UACA	uveal autoantigen with coiled-coil domains and ankyrin repeats [Source:HGNC Symbol;Acc:HGNC:15947]	protein_coding
ENSG00000069998	1269.17	0.605264	0.0829353	7.29802	2.92025e-13	3.25369e-12	HDHD5	haloacid dehalogenase like hydrolase domain containing 5 [Source:HGNC Symbol;Acc:HGNC:1843]	protein_coding
ENSG00000153291	97.2652	-1.9269	0.264057	-7.2973	2.93596e-13	3.26935e-12	SLC25A27	solute carrier family 25 member 27 [Source:HGNC Symbol;Acc:HGNC:21065]	protein_coding
ENSG00000150403	3680.75	-0.447851	0.0613963	-7.29443	2.9992e-13	3.3379e-12	TMCO3	transmembrane and coiled-coil domains 3 [Source:HGNC Symbol;Acc:HGNC:20329]	protein_coding
ENSG00000180370	5457.61	0.531699	0.072901	7.29344	3.02131e-13	3.36061e-12	PAK2	p21 (RAC1) activated kinase 2 [Source:HGNC Symbol;Acc:HGNC:8591]	protein_coding
ENSG00000022840	6150.11	0.320635	0.0439636	7.29318	3.02731e-13	3.3654e-12	RNF10	ring finger protein 10 [Source:HGNC Symbol;Acc:HGNC:10055]	protein_coding
ENSG00000143155	1370.18	0.674263	0.0925166	7.28802	3.14543e-13	3.49474e-12	TIPRL	TOR signaling pathway regulator [Source:HGNC Symbol;Acc:HGNC:30231]	protein_coding
ENSG00000087460	21629.9	0.258332	0.0354545	7.28631	3.18556e-13	3.53735e-12	GNAS	GNAS complex locus [Source:HGNC Symbol;Acc:HGNC:4392]	protein_coding
ENSG00000099814	1971.03	-0.61811	0.0848518	-7.28459	3.22652e-13	3.58082e-12	CEP170B	centrosomal protein 170B [Source:HGNC Symbol;Acc:HGNC:20362]	protein_coding
ENSG00000136156	4386.8	-0.490729	0.0673736	-7.2837	3.24779e-13	3.60241e-12	ITM2B	integral membrane protein 2B [Source:HGNC Symbol;Acc:HGNC:6174]	protein_coding
ENSG00000014641	4817.8	0.341496	0.0469012	7.28117	3.30927e-13	3.66855e-12	MDH1	malate dehydrogenase 1 [Source:HGNC Symbol;Acc:HGNC:6970]	protein_coding
ENSG00000170485	350.189	-0.923797	0.126882	-7.28075	3.31962e-13	3.67796e-12	NPAS2	neuronal PAS domain protein 2 [Source:HGNC Symbol;Acc:HGNC:7895]	protein_coding
ENSG00000163923	433.877	1.06752	0.146665	7.27862	3.37256e-13	3.73452e-12	RPL39L	ribosomal protein L39 like [Source:HGNC Symbol;Acc:HGNC:17094]	protein_coding
ENSG00000223980	424.538	-1.74902	0.240337	-7.27737	3.40389e-13	3.76711e-12	HLA-A	major histocompatibility complex, class I, A [Source:HGNC Symbol;Acc:HGNC:4931]	protein_coding
ENSG00000100612	1053.46	-0.70552	0.0969849	-7.27454	3.47603e-13	3.84481e-12	DHRS7	dehydrogenase/reductase 7 [Source:HGNC Symbol;Acc:HGNC:21524]	protein_coding
ENSG00000119899	450.902	-0.848106	0.116598	-7.2738	3.49526e-13	3.86391e-12	SLC17A5	solute carrier family 17 member 5 [Source:HGNC Symbol;Acc:HGNC:10933]	protein_coding
ENSG00000164542	467.932	1.0112	0.139058	7.27178	3.54768e-13	3.91967e-12	KIAA0895	KIAA0895 [Source:HGNC Symbol;Acc:HGNC:22206]	protein_coding
ENSG00000162458	1387.85	-0.697479	0.095939	-7.27003	3.59419e-13	3.96885e-12	FBLIM1	filamin binding LIM protein 1 [Source:HGNC Symbol;Acc:HGNC:24686]	protein_coding
ENSG00000172939	1544.94	0.69728	0.0959473	7.26732	3.66688e-13	4.04686e-12	OXSR1	oxidative stress responsive 1 [Source:HGNC Symbol;Acc:HGNC:8508]	protein_coding
ENSG00000160679	2109.12	0.543182	0.0747598	7.26569	3.7114e-13	4.0937e-12	CHTOP	chromatin target of PRMT1 [Source:HGNC Symbol;Acc:HGNC:24511]	protein_coding
ENSG00000147689	11969.6	-0.473748	0.0652169	-7.26418	3.753e-13	4.13729e-12	FAM83A	family with sequence similarity 83 member A [Source:HGNC Symbol;Acc:HGNC:28210]	protein_coding
ENSG00000134758	1126.04	0.597369	0.0822518	7.26269	3.79474e-13	4.18098e-12	RNF138	ring finger protein 138 [Source:HGNC Symbol;Acc:HGNC:17765]	protein_coding
ENSG00000114107	1028.86	0.570454	0.0785714	7.26033	3.86158e-13	4.25224e-12	CEP70	centrosomal protein 70 [Source:HGNC Symbol;Acc:HGNC:29972]	protein_coding
ENSG00000139168	1641.64	0.681682	0.0939613	7.25493	4.01871e-13	4.42281e-12	ZCRB1	zinc finger CCHC-type and RNA binding motif containing 1 [Source:HGNC Symbol;Acc:HGNC:29620]	protein_coding
ENSG00000053747	5586.31	-0.658892	0.0908475	-7.25272	4.08488e-13	4.48826e-12	LAMA3	laminin subunit alpha 3 [Source:HGNC Symbol;Acc:HGNC:6483]	protein_coding
ENSG00000137812	1148.41	1.95525	0.269589	7.25272	4.08498e-13	4.48826e-12	KNL1	kinetochore scaffold 1 [Source:HGNC Symbol;Acc:HGNC:24054]	protein_coding
ENSG00000236345	64.3484	-2.66181	0.367006	-7.25277	4.08323e-13	4.48826e-12	AL354719.2		antisense_RNA
ENSG00000165119	16400.4	0.415944	0.0574425	7.24105	4.45208e-13	4.8889e-12	HNRNPK	heterogeneous nuclear ribonucleoprotein K [Source:HGNC Symbol;Acc:HGNC:5044]	protein_coding
ENSG00000136003	1324.93	-0.617285	0.0852656	-7.23955	4.50175e-13	4.9407e-12	ISCU	iron-sulfur cluster assembly enzyme [Source:HGNC Symbol;Acc:HGNC:29882]	protein_coding
ENSG00000159069	2520.16	-0.799821	0.110481	-7.23946	4.50463e-13	4.94112e-12	FBXW5	F-box and WD repeat domain containing 5 [Source:HGNC Symbol;Acc:HGNC:13613]	protein_coding
ENSG00000188735	1105.79	-0.60611	0.0837244	-7.23935	4.50855e-13	4.94268e-12	TMEM120B	transmembrane protein 120B [Source:HGNC Symbol;Acc:HGNC:32008]	protein_coding
ENSG00000136636	2373.19	0.559905	0.077362	7.23746	4.57153e-13	5.00895e-12	KCTD3	potassium channel tetramerization domain containing 3 [Source:HGNC Symbol;Acc:HGNC:21305]	protein_coding
ENSG00000136492	571.527	0.926497	0.128038	7.2361	4.61772e-13	5.05676e-12	BRIP1	BRCA1 interacting protein C-terminal helicase 1 [Source:HGNC Symbol;Acc:HGNC:20473]	protein_coding
ENSG00000213551	1423.4	0.992343	0.137179	7.23392	4.69236e-13	5.13566e-12	DNAJC9	DnaJ heat shock protein family (Hsp40) member C9 [Source:HGNC Symbol;Acc:HGNC:19123]	protein_coding
ENSG00000111490	418.708	0.854656	0.118152	7.23353	4.70582e-13	5.14754e-12	TBC1D30	TBC1 domain family member 30 [Source:HGNC Symbol;Acc:HGNC:29164]	protein_coding
ENSG00000001631	987.735	0.906625	0.125347	7.23295	4.7261e-13	5.16687e-12	KRIT1	KRIT1, ankyrin repeat containing [Source:HGNC Symbol;Acc:HGNC:1573]	protein_coding
ENSG00000185475	1017.82	-0.751589	0.103978	-7.22836	4.88873e-13	5.33878e-12	TMEM179B	transmembrane protein 179B [Source:HGNC Symbol;Acc:HGNC:33744]	protein_coding
ENSG00000227039	221.861	-1.3144	0.181838	-7.22843	4.88612e-13	5.33878e-12	ITGB2-AS1	ITGB2 antisense RNA 1 [Source:HGNC Symbol;Acc:HGNC:44304]	antisense_RNA
ENSG00000140525	1412.26	1.13242	0.15668	7.22758	4.91681e-13	5.36648e-12	FANCI	Fanconi anemia complementation group I [Source:HGNC Symbol;Acc:HGNC:25568]	protein_coding
ENSG00000165424	1048.24	-0.823249	0.114012	-7.22072	5.17142e-13	5.64127e-12	ZCCHC24	zinc finger CCHC-type containing 24 [Source:HGNC Symbol;Acc:HGNC:26911]	protein_coding
ENSG00000167280	1216.53	-1.85649	0.257134	-7.21993	5.20151e-13	5.67096e-12	ENGASE	endo-beta-N-acetylglucosaminidase [Source:HGNC Symbol;Acc:HGNC:24622]	protein_coding
ENSG00000174233	1917.63	-0.660278	0.09146	-7.21932	5.22499e-13	5.69343e-12	ADCY6	adenylate cyclase 6 [Source:HGNC Symbol;Acc:HGNC:237]	protein_coding
ENSG00000113732	1854.26	-0.526018	0.0728707	-7.21852	5.25582e-13	5.72387e-12	ATP6V0E1	ATPase H+ transporting V0 subunit e1 [Source:HGNC Symbol;Acc:HGNC:863]	protein_coding
ENSG00000132676	3080.46	0.4418	0.0612508	7.21297	5.47461e-13	5.95887e-12	DAP3	death associated protein 3 [Source:HGNC Symbol;Acc:HGNC:2673]	protein_coding
ENSG00000051341	360.354	2.29466	0.318178	7.21185	5.51953e-13	6.00446e-12	POLQ	DNA polymerase theta [Source:HGNC Symbol;Acc:HGNC:9186]	protein_coding
ENSG00000179295	8657.42	0.464432	0.0644137	7.21014	5.58933e-13	6.07705e-12	PTPN11	protein tyrosine phosphatase, non-receptor type 11 [Source:HGNC Symbol;Acc:HGNC:9644]	protein_coding
ENSG00000121858	117.087	-3.39561	0.470966	-7.20989	5.59971e-13	6.085e-12	TNFSF10	TNF superfamily member 10 [Source:HGNC Symbol;Acc:HGNC:11925]	protein_coding
ENSG00000214022	2155.81	-0.448434	0.0622509	-7.20364	5.8624e-13	6.36696e-12	REPIN1	replication initiator 1 [Source:HGNC Symbol;Acc:HGNC:17922]	protein_coding
ENSG00000180329	992.414	0.579977	0.0805185	7.20303	5.88879e-13	6.39212e-12	CCDC43	coiled-coil domain containing 43 [Source:HGNC Symbol;Acc:HGNC:26472]	protein_coding
ENSG00000278615	971.232	0.653441	0.0907211	7.20275	5.90118e-13	6.40205e-12	C11orf98	chromosome 11 open reading frame 98 [Source:HGNC Symbol;Acc:HGNC:51238]	protein_coding
ENSG00000177337	598.318	0.818808	0.113737	7.19914	6.05926e-13	6.56996e-12	DLGAP1-AS1	DLGAP1 antisense RNA 1 [Source:HGNC Symbol;Acc:HGNC:31676]	antisense_RNA
ENSG00000100889	785.851	1.25606	0.174544	7.19624	6.1896e-13	6.7076e-12	PCK2	phosphoenolpyruvate carboxykinase 2, mitochondrial [Source:HGNC Symbol;Acc:HGNC:8725]	protein_coding
ENSG00000124920	1024.52	-0.91324	0.126958	-7.19324	6.32704e-13	6.8528e-12	MYRF	myelin regulatory factor [Source:HGNC Symbol;Acc:HGNC:1181]	protein_coding
ENSG00000101337	3593.04	-0.491589	0.0683426	-7.19301	6.33785e-13	6.86075e-12	TM9SF4	transmembrane 9 superfamily member 4 [Source:HGNC Symbol;Acc:HGNC:30797]	protein_coding
ENSG00000163913	414.712	1.25403	0.17443	7.18927	6.51406e-13	7.04764e-12	IFT122	intraflagellar transport 122 [Source:HGNC Symbol;Acc:HGNC:13556]	protein_coding
ENSG00000162736	7091.89	-0.33211	0.0462252	-7.18461	6.73998e-13	7.28808e-12	NCSTN	nicastrin [Source:HGNC Symbol;Acc:HGNC:17091]	protein_coding
ENSG00000135018	5829.84	0.338892	0.0471797	7.18301	6.81923e-13	7.36975e-12	UBQLN1	ubiquilin 1 [Source:HGNC Symbol;Acc:HGNC:12508]	protein_coding
ENSG00000174567	225.165	-1.10469	0.153802	-7.18251	6.84416e-13	7.39266e-12	GOLT1A	golgi transport 1A [Source:HGNC Symbol;Acc:HGNC:24766]	protein_coding
ENSG00000115761	1039.74	0.728094	0.10139	7.18115	6.91271e-13	7.46263e-12	NOL10	nucleolar protein 10 [Source:HGNC Symbol;Acc:HGNC:25862]	protein_coding
ENSG00000075223	5519.27	-0.438594	0.0611133	-7.17674	7.1395e-13	7.70327e-12	SEMA3C	semaphorin 3C [Source:HGNC Symbol;Acc:HGNC:10725]	protein_coding
ENSG00000176974	1432.96	0.564247	0.078642	7.17488	7.23692e-13	7.80413e-12	SHMT1	serine hydroxymethyltransferase 1 [Source:HGNC Symbol;Acc:HGNC:10850]	protein_coding
ENSG00000075826	84.5469	-2.20841	0.307987	-7.17047	7.47391e-13	8.0553e-12	SEC31B	SEC31 homolog B, COPII coat complex component [Source:HGNC Symbol;Acc:HGNC:23197]	protein_coding
ENSG00000198467	345.725	-1.31152	0.182984	-7.1674	7.64371e-13	8.23383e-12	TPM2	tropomyosin 2 [Source:HGNC Symbol;Acc:HGNC:12011]	protein_coding
ENSG00000188985	141.281	1.45931	0.203651	7.16574	7.73678e-13	8.32956e-12	DHFRP1	dihydrofolate reductase pseudogene 1 [Source:HGNC Symbol;Acc:HGNC:2862]	processed_pseudogene
ENSG00000100225	1738.84	0.494712	0.0690591	7.1636	7.85844e-13	8.45594e-12	FBXO7	F-box protein 7 [Source:HGNC Symbol;Acc:HGNC:13586]	protein_coding
ENSG00000091592	252.588	-1.42615	0.199091	-7.16332	7.87454e-13	8.46812e-12	NLRP1	NLR family pyrin domain containing 1 [Source:HGNC Symbol;Acc:HGNC:14374]	protein_coding
ENSG00000151881	915.105	0.815941	0.113906	7.16326	7.87831e-13	8.46812e-12	TMEM267	transmembrane protein 267 [Source:HGNC Symbol;Acc:HGNC:26139]	protein_coding
ENSG00000130227	3751.27	0.525012	0.0732957	7.16294	7.89659e-13	8.48316e-12	XPO7	exportin 7 [Source:HGNC Symbol;Acc:HGNC:14108]	protein_coding
ENSG00000011304	7769.66	0.502018	0.0700979	7.16166	7.97042e-13	8.55783e-12	PTBP1	polypyrimidine tract binding protein 1 [Source:HGNC Symbol;Acc:HGNC:9583]	protein_coding
ENSG00000081052	592.066	-0.821475	0.114733	-7.15989	8.07404e-13	8.66439e-12	COL4A4	collagen type IV alpha 4 chain [Source:HGNC Symbol;Acc:HGNC:2206]	protein_coding
ENSG00000125871	646.066	0.797213	0.111395	7.15663	8.26819e-13	8.86792e-12	MGME1	mitochondrial genome maintenance exonuclease 1 [Source:HGNC Symbol;Acc:HGNC:16205]	protein_coding
ENSG00000110057	1416.68	-0.504728	0.0705419	-7.15502	8.36631e-13	8.9683e-12	UNC93B1	unc-93 homolog B1 (C. elegans) [Source:HGNC Symbol;Acc:HGNC:13481]	protein_coding
ENSG00000141401	1922.87	0.506657	0.0708337	7.15276	8.50498e-13	9.11202e-12	IMPA2	inositol monophosphatase 2 [Source:HGNC Symbol;Acc:HGNC:6051]	protein_coding
ENSG00000164070	868.771	0.835083	0.116767	7.15172	8.56973e-13	9.17642e-12	HSPA4L	heat shock protein family A (Hsp70) member 4 like [Source:HGNC Symbol;Acc:HGNC:17041]	protein_coding
ENSG00000117877	345.498	1.24176	0.173672	7.15005	8.67469e-13	9.28379e-12	CD3EAP	CD3e molecule associated protein [Source:HGNC Symbol;Acc:HGNC:24219]	protein_coding
ENSG00000184602	298.105	-0.98143	0.137292	-7.14849	8.77355e-13	9.38452e-12	SNN	stannin [Source:HGNC Symbol;Acc:HGNC:11149]	protein_coding
ENSG00000011132	371.244	-0.838958	0.117374	-7.14776	8.82064e-13	9.42979e-12	APBA3	amyloid beta precursor protein binding family A member 3 [Source:HGNC Symbol;Acc:HGNC:580]	protein_coding
ENSG00000143319	1325.92	0.595232	0.0833081	7.14495	9.00279e-13	9.61933e-12	ISG20L2	interferon stimulated exonuclease gene 20 like 2 [Source:HGNC Symbol;Acc:HGNC:25745]	protein_coding
ENSG00000108021	3190.63	0.708858	0.0992251	7.14394	9.06912e-13	9.68498e-12	FAM208B	family with sequence similarity 208 member B [Source:HGNC Symbol;Acc:HGNC:23484]	protein_coding
ENSG00000115808	1370.65	0.628268	0.0880118	7.13845	9.43881e-13	1.00743e-11	STRN	striatin [Source:HGNC Symbol;Acc:HGNC:11424]	protein_coding
ENSG00000166197	5989.43	0.626182	0.087741	7.13671	9.55905e-13	1.01972e-11	NOLC1	nucleolar and coiled-body phosphoprotein 1 [Source:HGNC Symbol;Acc:HGNC:15608]	protein_coding
ENSG00000182054	1643.36	0.458985	0.0643212	7.13584	9.6201e-13	1.02568e-11	IDH2	isocitrate dehydrogenase (NADP(+)) 2, mitochondrial [Source:HGNC Symbol;Acc:HGNC:5383]	protein_coding
ENSG00000100216	1486.8	0.719263	0.100829	7.13346	9.78753e-13	1.04297e-11	TOMM22	translocase of outer mitochondrial membrane 22 [Source:HGNC Symbol;Acc:HGNC:18002]	protein_coding
ENSG00000103034	549.304	-1.78613	0.250538	-7.12918	1.00966e-12	1.07532e-11	NDRG4	NDRG family member 4 [Source:HGNC Symbol;Acc:HGNC:14466]	protein_coding
ENSG00000066697	895.926	0.608273	0.0853398	7.12765	1.02097e-12	1.08679e-11	MSANTD3	Myb/SANT DNA binding domain containing 3 [Source:HGNC Symbol;Acc:HGNC:23370]	protein_coding
ENSG00000186088	548.716	-1.02129	0.143327	-7.12561	1.03622e-12	1.10243e-11	GSAP	gamma-secretase activating protein [Source:HGNC Symbol;Acc:HGNC:28042]	protein_coding
ENSG00000106628	2023.01	0.679175	0.095359	7.1223	1.06145e-12	1.12865e-11	POLD2	DNA polymerase delta 2, accessory subunit [Source:HGNC Symbol;Acc:HGNC:9176]	protein_coding
ENSG00000198431	69686.5	-0.319046	0.0448175	-7.11878	1.08888e-12	1.15721e-11	TXNRD1	thioredoxin reductase 1 [Source:HGNC Symbol;Acc:HGNC:12437]	protein_coding
ENSG00000130702	8453.12	-0.456285	0.0641088	-7.11736	1.10013e-12	1.16853e-11	LAMA5	laminin subunit alpha 5 [Source:HGNC Symbol;Acc:HGNC:6485]	protein_coding
ENSG00000136270	1959.15	0.461954	0.0649062	7.11726	1.10093e-12	1.16876e-11	TBRG4	transforming growth factor beta regulator 4 [Source:HGNC Symbol;Acc:HGNC:17443]	protein_coding
ENSG00000171067	911.269	0.573831	0.0806583	7.11434	1.12446e-12	1.1931e-11	C11orf24	chromosome 11 open reading frame 24 [Source:HGNC Symbol;Acc:HGNC:1174]	protein_coding
ENSG00000155438	573.448	0.836812	0.117651	7.11267	1.13822e-12	1.20705e-11	NIFK	nucleolar protein interacting with the FHA domain of MKI67 [Source:HGNC Symbol;Acc:HGNC:17838]	protein_coding
ENSG00000119969	1248.85	0.991187	0.139362	7.1123	1.14127e-12	1.20964e-11	HELLS	helicase, lymphoid specific [Source:HGNC Symbol;Acc:HGNC:4861]	protein_coding
ENSG00000105323	11774.8	0.455993	0.0641369	7.10968	1.16315e-12	1.23217e-11	HNRNPUL1	heterogeneous nuclear ribonucleoprotein U like 1 [Source:HGNC Symbol;Acc:HGNC:17011]	protein_coding
ENSG00000114405	141.122	1.39414	0.196101	7.10933	1.16611e-12	1.23464e-11	C3orf14	chromosome 3 open reading frame 14 [Source:HGNC Symbol;Acc:HGNC:25024]	protein_coding
ENSG00000153029	915.924	-1.10808	0.155936	-7.10598	1.19469e-12	1.26423e-11	MR1	major histocompatibility complex, class I-related [Source:HGNC Symbol;Acc:HGNC:4975]	protein_coding
ENSG00000185989	566.085	-0.730959	0.102959	-7.09951	1.25198e-12	1.32415e-11	RASA3	RAS p21 protein activator 3 [Source:HGNC Symbol;Acc:HGNC:20331]	protein_coding
ENSG00000171680	599.166	-1.38123	0.194641	-7.0963	1.28143e-12	1.35457e-11	PLEKHG5	pleckstrin homology and RhoGEF domain containing G5 [Source:HGNC Symbol;Acc:HGNC:29105]	protein_coding
ENSG00000130713	1401.45	0.639387	0.0902152	7.08735	1.36704e-12	1.44429e-11	EXOSC2	exosome component 2 [Source:HGNC Symbol;Acc:HGNC:17097]	protein_coding
ENSG00000007384	713.088	-0.798378	0.112702	-7.084	1.40054e-12	1.4789e-11	RHBDF1	rhomboid 5 homolog 1 [Source:HGNC Symbol;Acc:HGNC:20561]	protein_coding
ENSG00000087191	3472.74	0.402193	0.0568011	7.08073	1.43401e-12	1.51343e-11	PSMC5	proteasome 26S subunit, ATPase 5 [Source:HGNC Symbol;Acc:HGNC:9552]	protein_coding
ENSG00000229619	300.684	-0.974477	0.137638	-7.08001	1.44146e-12	1.52048e-11	MBNL1-AS1	MBNL1 antisense RNA 1 [Source:HGNC Symbol;Acc:HGNC:44584]	antisense_RNA
ENSG00000104613	1863.69	0.793865	0.112149	7.07867	1.45545e-12	1.53442e-11	INTS10	integrator complex subunit 10 [Source:HGNC Symbol;Acc:HGNC:25548]	protein_coding
ENSG00000058668	10482.3	-0.790152	0.111632	-7.07818	1.46064e-12	1.53908e-11	ATP2B4	ATPase plasma membrane Ca2+ transporting 4 [Source:HGNC Symbol;Acc:HGNC:817]	protein_coding
ENSG00000261716	800.368	-0.727845	0.102845	-7.07708	1.47228e-12	1.55052e-11	AC239868.2		sense_overlapping
ENSG00000111907	862.36	0.572325	0.0809113	7.07348	1.51091e-12	1.59035e-11	TPD52L1	tumor protein D52 like 1 [Source:HGNC Symbol;Acc:HGNC:12006]	protein_coding
ENSG00000168993	102.764	-1.66551	0.235533	-7.07124	1.53554e-12	1.61542e-11	CPLX1	complexin 1 [Source:HGNC Symbol;Acc:HGNC:2309]	protein_coding
ENSG00000012171	236.029	-1.80211	0.254975	-7.06781	1.57393e-12	1.65493e-11	SEMA3B	semaphorin 3B [Source:HGNC Symbol;Acc:HGNC:10724]	protein_coding
ENSG00000102743	266.27	1.20961	0.171221	7.06458	1.61099e-12	1.69299e-11	SLC25A15	solute carrier family 25 member 15 [Source:HGNC Symbol;Acc:HGNC:10985]	protein_coding
ENSG00000156256	1045.47	0.584233	0.0827788	7.05776	1.6921e-12	1.77729e-11	USP16	ubiquitin specific peptidase 16 [Source:HGNC Symbol;Acc:HGNC:12614]	protein_coding
ENSG00000117595	372.92	-0.985716	0.13967	-7.05747	1.69564e-12	1.78006e-11	IRF6	interferon regulatory factor 6 [Source:HGNC Symbol;Acc:HGNC:6121]	protein_coding
ENSG00000197771	3176.42	0.375122	0.0531533	7.05736	1.69693e-12	1.78047e-11	MCMBP	minichromosome maintenance complex binding protein [Source:HGNC Symbol;Acc:HGNC:25782]	protein_coding
ENSG00000163479	4495.93	0.403818	0.0572355	7.05538	1.72129e-12	1.80507e-11	SSR2	signal sequence receptor subunit 2 [Source:HGNC Symbol;Acc:HGNC:11324]	protein_coding
ENSG00000180104	1693.18	-0.512165	0.0726313	-7.05157	1.76909e-12	1.85422e-11	EXOC3	exocyst complex component 3 [Source:HGNC Symbol;Acc:HGNC:30378]	protein_coding
ENSG00000146143	626.609	0.764458	0.108419	7.05095	1.77701e-12	1.86154e-11	PRIM2	primase (DNA) subunit 2 [Source:HGNC Symbol;Acc:HGNC:9370]	protein_coding
ENSG00000125772	522.581	-1.33411	0.189226	-7.05038	1.7843e-12	1.86818e-11	GPCPD1	glycerophosphocholine phosphodiesterase 1 [Source:HGNC Symbol;Acc:HGNC:26957]	protein_coding
ENSG00000261740	618.239	0.871538	0.123665	7.04758	1.82054e-12	1.90512e-11	BOLA2-SMG1P6	BOLA2-SMG1P6 readthrough [Source:HGNC Symbol;Acc:HGNC:53563]	protein_coding
ENSG00000106305	733.461	0.718677	0.102012	7.045	1.85468e-12	1.93982e-11	AIMP2	aminoacyl tRNA synthetase complex interacting multifunctional protein 2 [Source:HGNC Symbol;Acc:HGNC:20609]	protein_coding
ENSG00000197903	1612.08	-0.543081	0.0770939	-7.04441	1.86247e-12	1.94694e-11	HIST1H2BK	histone cluster 1 H2B family member k [Source:HGNC Symbol;Acc:HGNC:13954]	protein_coding
ENSG00000225032	156.127	-1.40093	0.198963	-7.04115	1.90656e-12	1.99198e-11	AL162586.1		antisense_RNA
ENSG00000153944	2608.74	0.457695	0.065047	7.03637	1.97311e-12	2.06042e-11	MSI2	musashi RNA binding protein 2 [Source:HGNC Symbol;Acc:HGNC:18585]	protein_coding
ENSG00000272391	2119.1	0.646235	0.0918631	7.03476	1.99611e-12	2.08334e-11	POM121C	POM121 transmembrane nucleoporin C [Source:HGNC Symbol;Acc:HGNC:34005]	protein_coding
ENSG00000140848	1958.98	-0.437343	0.0622158	-7.02946	2.0733e-12	2.16276e-11	CPNE2	copine 2 [Source:HGNC Symbol;Acc:HGNC:2315]	protein_coding
ENSG00000115216	2895.22	0.444483	0.0632322	7.02938	2.07454e-12	2.16292e-11	NRBP1	nuclear receptor binding protein 1 [Source:HGNC Symbol;Acc:HGNC:7993]	protein_coding
ENSG00000120254	869.189	0.658052	0.0936395	7.02751	2.10257e-12	2.19099e-11	MTHFD1L	methylenetetrahydrofolate dehydrogenase (NADP+ dependent) 1 like [Source:HGNC Symbol;Acc:HGNC:21055]	protein_coding
ENSG00000129351	9597.66	0.366839	0.0522738	7.01764	2.25653e-12	2.35019e-11	ILF3	interleukin enhancer binding factor 3 [Source:HGNC Symbol;Acc:HGNC:6038]	protein_coding
ENSG00000172244	228.639	1.28264	0.182905	7.01259	2.3394e-12	2.43521e-11	C5orf34	chromosome 5 open reading frame 34 [Source:HGNC Symbol;Acc:HGNC:24738]	protein_coding
ENSG00000062038	6306.97	-0.327325	0.0467056	-7.00826	2.41305e-12	2.51056e-11	CDH3	cadherin 3 [Source:HGNC Symbol;Acc:HGNC:1762]	protein_coding
ENSG00000109534	352.685	1.0826	0.154488	7.00768	2.42301e-12	2.5196e-11	GAR1	GAR1 ribonucleoprotein [Source:HGNC Symbol;Acc:HGNC:14264]	protein_coding
ENSG00000125503	722.657	-0.758099	0.10823	-7.00455	2.47781e-12	2.57523e-11	PPP1R12C	protein phosphatase 1 regulatory subunit 12C [Source:HGNC Symbol;Acc:HGNC:14947]	protein_coding
ENSG00000163950	2215.19	0.527673	0.075348	7.00315	2.50268e-12	2.59972e-11	SLBP	stem-loop binding protein [Source:HGNC Symbol;Acc:HGNC:10904]	protein_coding
ENSG00000114854	168.421	1.29592	0.185065	7.00254	2.51365e-12	2.60974e-11	TNNC1	troponin C1, slow skeletal and cardiac type [Source:HGNC Symbol;Acc:HGNC:11943]	protein_coding
ENSG00000106245	1180.71	0.617344	0.088204	6.99905	2.57708e-12	2.6742e-11	BUD31	BUD31 homolog [Source:HGNC Symbol;Acc:HGNC:29629]	protein_coding
ENSG00000069399	1934.67	-0.604854	0.0864342	-6.99786	2.59907e-12	2.6956e-11	BCL3	B-cell CLL/lymphoma 3 [Source:HGNC Symbol;Acc:HGNC:998]	protein_coding
ENSG00000070756	20366	0.279812	0.039999	6.99546	2.64384e-12	2.7406e-11	PABPC1	poly(A) binding protein cytoplasmic 1 [Source:HGNC Symbol;Acc:HGNC:8554]	protein_coding
ENSG00000155313	3956.35	0.428022	0.0612157	6.99203	2.70945e-12	2.80714e-11	USP25	ubiquitin specific peptidase 25 [Source:HGNC Symbol;Acc:HGNC:12624]	protein_coding
ENSG00000043143	815.365	0.738537	0.105643	6.99086	2.73212e-12	2.82915e-11	JADE2	jade family PHD finger 2 [Source:HGNC Symbol;Acc:HGNC:22984]	protein_coding
ENSG00000274512	411.925	-0.951781	0.136185	-6.98889	2.77078e-12	2.86768e-11	TBC1D3L	TBC1 domain family member 3L [Source:HGNC Symbol;Acc:HGNC:51246]	protein_coding
ENSG00000131351	273.158	1.05969	0.151653	6.98755	2.7972e-12	2.89351e-11	HAUS8	HAUS augmin like complex subunit 8 [Source:HGNC Symbol;Acc:HGNC:30532]	protein_coding
ENSG00000011028	4590.87	-2.00793	0.287466	-6.98494	2.84975e-12	2.94633e-11	MRC2	mannose receptor C type 2 [Source:HGNC Symbol;Acc:HGNC:16875]	protein_coding
ENSG00000106263	6915.71	0.48022	0.0687565	6.98436	2.86161e-12	2.95704e-11	EIF3B	eukaryotic translation initiation factor 3 subunit B [Source:HGNC Symbol;Acc:HGNC:3280]	protein_coding
ENSG00000084207	1348.72	0.694549	0.0994586	6.9833	2.88327e-12	2.9774e-11	GSTP1	glutathione S-transferase pi 1 [Source:HGNC Symbol;Acc:HGNC:4638]	protein_coding
ENSG00000130270	742.246	0.623187	0.0892403	6.98325	2.88432e-12	2.9774e-11	ATP8B3	ATPase phospholipid transporting 8B3 [Source:HGNC Symbol;Acc:HGNC:13535]	protein_coding
ENSG00000048991	1922.56	0.923889	0.132388	6.97863	2.9808e-12	3.07488e-11	R3HDM1	R3H domain containing 1 [Source:HGNC Symbol;Acc:HGNC:9757]	protein_coding
ENSG00000112983	1434.57	0.512913	0.0734982	6.97858	2.98185e-12	3.07488e-11	BRD8	bromodomain containing 8 [Source:HGNC Symbol;Acc:HGNC:19874]	protein_coding
ENSG00000142273	300.419	-1.18168	0.169452	-6.97356	3.0902e-12	3.18495e-11	CBLC	Cbl proto-oncogene C [Source:HGNC Symbol;Acc:HGNC:15961]	protein_coding
ENSG00000105865	391.742	0.872997	0.125214	6.97207	3.12319e-12	3.21728e-11	DUS4L	dihydrouridine synthase 4 like [Source:HGNC Symbol;Acc:HGNC:21517]	protein_coding
ENSG00000139618	473.38	1.23806	0.177599	6.97109	3.14495e-12	3.238e-11	BRCA2	BRCA2, DNA repair associated [Source:HGNC Symbol;Acc:HGNC:1101]	protein_coding
ENSG00000176340	1903.71	0.758826	0.108909	6.96754	3.22535e-12	3.31906e-11	COX8A	cytochrome c oxidase subunit 8A [Source:HGNC Symbol;Acc:HGNC:2294]	protein_coding
ENSG00000112343	721.32	-0.621929	0.0892968	-6.96474	3.29014e-12	3.38398e-11	TRIM38	tripartite motif containing 38 [Source:HGNC Symbol;Acc:HGNC:10059]	protein_coding
ENSG00000258297	359.527	-0.928417	0.133313	-6.96422	3.30236e-12	3.39478e-11	AP001157.1		antisense_RNA
ENSG00000241973	4283.26	-0.499788	0.0717895	-6.96186	3.35813e-12	3.45031e-11	PI4KA	phosphatidylinositol 4-kinase alpha [Source:HGNC Symbol;Acc:HGNC:8983]	protein_coding
ENSG00000003249	1816.7	0.554459	0.0796555	6.96072	3.38548e-12	3.47661e-11	DBNDD1	dysbindin domain containing 1 [Source:HGNC Symbol;Acc:HGNC:28455]	protein_coding
ENSG00000198937	322.776	0.911203	0.13096	6.95788	3.45433e-12	3.54548e-11	CCDC167	coiled-coil domain containing 167 [Source:HGNC Symbol;Acc:HGNC:21239]	protein_coding
ENSG00000124507	158.011	-1.27209	0.183019	-6.95058	3.63778e-12	3.73183e-11	PACSIN1	protein kinase C and casein kinase substrate in neurons 1 [Source:HGNC Symbol;Acc:HGNC:8570]	protein_coding
ENSG00000267374	101.926	1.70646	0.245516	6.95048	3.6405e-12	3.73269e-11	AC016205.1		lincRNA
ENSG00000008300	920.677	-0.981741	0.141291	-6.94838	3.69504e-12	3.78665e-11	CELSR3	cadherin EGF LAG seven-pass G-type receptor 3 [Source:HGNC Symbol;Acc:HGNC:3230]	protein_coding
ENSG00000176155	652.83	-1.75175	0.252123	-6.94799	3.70529e-12	3.79519e-11	CCDC57	coiled-coil domain containing 57 [Source:HGNC Symbol;Acc:HGNC:27564]	protein_coding
ENSG00000026025	17859.2	0.246553	0.0354944	6.94625	3.75116e-12	3.84019e-11	VIM	vimentin [Source:HGNC Symbol;Acc:HGNC:12692]	protein_coding
ENSG00000166140	938.029	-0.577432	0.0831848	-6.94156	3.87805e-12	3.96804e-11	ZFYVE19	zinc finger FYVE-type containing 19 [Source:HGNC Symbol;Acc:HGNC:20758]	protein_coding
ENSG00000127483	5140.81	0.420244	0.0605484	6.94062	3.9037e-12	3.99221e-11	HP1BP3	heterochromatin protein 1 binding protein 3 [Source:HGNC Symbol;Acc:HGNC:24973]	protein_coding
ENSG00000152455	440.402	0.845585	0.121887	6.93742	3.99319e-12	4.08163e-11	SUV39H2	suppressor of variegation 3-9 homolog 2 [Source:HGNC Symbol;Acc:HGNC:17287]	protein_coding
ENSG00000138376	563.224	1.89005	0.272482	6.9364	4.02222e-12	4.10918e-11	BARD1	BRCA1 associated RING domain 1 [Source:HGNC Symbol;Acc:HGNC:952]	protein_coding
ENSG00000172172	932.344	0.655885	0.0945801	6.93471	4.07065e-12	4.15651e-11	MRPL13	mitochondrial ribosomal protein L13 [Source:HGNC Symbol;Acc:HGNC:14278]	protein_coding
ENSG00000215375	224.038	-1.06558	0.153781	-6.92923	4.23128e-12	4.31831e-11	MYL5	myosin light chain 5 [Source:HGNC Symbol;Acc:HGNC:7586]	protein_coding
ENSG00000071994	1027.42	0.714686	0.103154	6.92834	4.25796e-12	4.3433e-11	PDCD2	programmed cell death 2 [Source:HGNC Symbol;Acc:HGNC:8762]	protein_coding
ENSG00000263874	106.297	-1.73804	0.251053	-6.923	4.42168e-12	4.50797e-11	LINC00672	long intergenic non-protein coding RNA 672 [Source:HGNC Symbol;Acc:HGNC:44353]	protein_coding
ENSG00000214212	41.7172	-2.94488	0.425607	-6.91924	4.54088e-12	4.62531e-11	C19orf38	chromosome 19 open reading frame 38 [Source:HGNC Symbol;Acc:HGNC:34073]	protein_coding
ENSG00000225383	677.687	0.762882	0.110255	6.91922	4.54144e-12	4.62531e-11	SFTA1P	surfactant associated 1, pseudogene [Source:HGNC Symbol;Acc:HGNC:18383]	lincRNA
ENSG00000150712	3240.19	0.616913	0.0892459	6.91251	4.76163e-12	4.84707e-11	MTMR12	myotubularin related protein 12 [Source:HGNC Symbol;Acc:HGNC:18191]	protein_coding
ENSG00000163029	2158.28	0.531633	0.0769247	6.91108	4.80981e-12	4.8936e-11	SMC6	structural maintenance of chromosomes 6 [Source:HGNC Symbol;Acc:HGNC:20466]	protein_coding
ENSG00000255310	149.811	-1.40677	0.203631	-6.90842	4.90073e-12	4.98354e-11	AF131215.5		sense_intronic
ENSG00000158828	1321.06	-0.586042	0.0848798	-6.90438	5.0424e-12	5.12498e-11	PINK1	PTEN induced putative kinase 1 [Source:HGNC Symbol;Acc:HGNC:14581]	protein_coding
ENSG00000167202	1596.66	-1.02306	0.148182	-6.90407	5.05337e-12	5.13349e-11	TBC1D2B	TBC1 domain family member 2B [Source:HGNC Symbol;Acc:HGNC:29183]	protein_coding
ENSG00000108883	4966.5	0.507991	0.0735995	6.9021	5.12393e-12	5.20249e-11	EFTUD2	elongation factor Tu GTP binding domain containing 2 [Source:HGNC Symbol;Acc:HGNC:30858]	protein_coding
ENSG00000022567	751.805	-0.735675	0.106628	-6.89945	5.22052e-12	5.29785e-11	SLC45A4	solute carrier family 45 member 4 [Source:HGNC Symbol;Acc:HGNC:29196]	protein_coding
ENSG00000124098	1562.36	-0.544108	0.0788662	-6.89913	5.23214e-12	5.30692e-11	FAM210B	family with sequence similarity 210 member B [Source:HGNC Symbol;Acc:HGNC:16102]	protein_coding
ENSG00000080845	1398.81	-0.663011	0.0961411	-6.89622	5.34029e-12	5.41384e-11	DLGAP4	DLG associated protein 4 [Source:HGNC Symbol;Acc:HGNC:24476]	protein_coding
ENSG00000213672	944.833	-0.585439	0.0849231	-6.89376	5.43382e-12	5.50585e-11	NCKIPSD	NCK interacting protein with SH3 domain [Source:HGNC Symbol;Acc:HGNC:15486]	protein_coding
ENSG00000147592	1555.86	-0.790444	0.11471	-6.89082	5.54711e-12	5.61776e-11	LACTB2	lactamase beta 2 [Source:HGNC Symbol;Acc:HGNC:18512]	protein_coding
ENSG00000182628	2429.69	0.505744	0.0733969	6.89053	5.55833e-12	5.62625e-11	SKA2	spindle and kinetochore associated complex subunit 2 [Source:HGNC Symbol;Acc:HGNC:28006]	protein_coding
ENSG00000132967	1328.63	1.02676	0.149013	6.89043	5.56257e-12	5.62766e-11	HMGB1P5	high mobility group box 1 pseudogene 5 [Source:HGNC Symbol;Acc:HGNC:4997]	transcribed_processed_pseudogene
ENSG00000183426	950.812	-0.767771	0.111428	-6.89031	5.56716e-12	5.62943e-11	NPIPA1	nuclear pore complex interacting protein family member A1 [Source:HGNC Symbol;Acc:HGNC:7909]	protein_coding
ENSG00000165389	3998.14	-0.472179	0.0685799	-6.88509	5.77521e-12	5.83683e-11	SPTSSA	serine palmitoyltransferase small subunit A [Source:HGNC Symbol;Acc:HGNC:20361]	protein_coding
ENSG00000197119	552.846	-1.2783	0.185677	-6.88455	5.79692e-12	5.85578e-11	SLC25A29	solute carrier family 25 member 29 [Source:HGNC Symbol;Acc:HGNC:20116]	protein_coding
ENSG00000159259	877.727	0.80452	0.116881	6.88322	5.85131e-12	5.90771e-11	CHAF1B	chromatin assembly factor 1 subunit B [Source:HGNC Symbol;Acc:HGNC:1911]	protein_coding
ENSG00000111667	2250.69	0.623659	0.0906191	6.8822	5.89349e-12	5.94423e-11	USP5	ubiquitin specific peptidase 5 [Source:HGNC Symbol;Acc:HGNC:12628]	protein_coding
ENSG00000197976	1562.75	-0.529406	0.0769238	-6.88221	5.89294e-12	5.94423e-11	AKAP17A	A-kinase anchoring protein 17A [Source:HGNC Symbol;Acc:HGNC:18783]	protein_coding
ENSG00000090020	1048.61	-0.537224	0.0780964	-6.87899	6.02794e-12	6.07674e-11	SLC9A1	solute carrier family 9 member A1 [Source:HGNC Symbol;Acc:HGNC:11071]	protein_coding
ENSG00000145912	853.166	0.766374	0.111446	6.87667	6.12693e-12	6.17339e-11	NHP2	NHP2 ribonucleoprotein [Source:HGNC Symbol;Acc:HGNC:14377]	protein_coding
ENSG00000198624	234.089	-2.0123	0.292959	-6.86886	6.47158e-12	6.51734e-11	CCDC69	coiled-coil domain containing 69 [Source:HGNC Symbol;Acc:HGNC:24487]	protein_coding
ENSG00000079819	1846.08	0.564578	0.0822178	6.86686	6.56305e-12	6.6061e-11	EPB41L2	erythrocyte membrane protein band 4.1 like 2 [Source:HGNC Symbol;Acc:HGNC:3379]	protein_coding
ENSG00000113575	3428.78	0.405269	0.0590305	6.86542	6.62946e-12	6.66616e-11	PPP2CA	protein phosphatase 2 catalytic subunit alpha [Source:HGNC Symbol;Acc:HGNC:9299]	protein_coding
ENSG00000161016	30199.8	0.292038	0.0425372	6.86549	6.62641e-12	6.66616e-11	RPL8	ribosomal protein L8 [Source:HGNC Symbol;Acc:HGNC:10368]	protein_coding
ENSG00000104756	3205.22	0.401341	0.0584789	6.86301	6.74237e-12	6.77626e-11	KCTD9	potassium channel tetramerization domain containing 9 [Source:HGNC Symbol;Acc:HGNC:22401]	protein_coding
ENSG00000170382	356.537	-1.00143	0.145927	-6.86258	6.76278e-12	6.79332e-11	LRRN2	leucine rich repeat neuronal 2 [Source:HGNC Symbol;Acc:HGNC:16914]	protein_coding
ENSG00000021574	970.96	0.696941	0.10157	6.86169	6.80526e-12	6.83252e-11	SPAST	spastin [Source:HGNC Symbol;Acc:HGNC:11233]	protein_coding
ENSG00000144635	763.519	0.686849	0.100122	6.86009	6.8819e-12	6.90596e-11	DYNC1LI1	dynein cytoplasmic 1 light intermediate chain 1 [Source:HGNC Symbol;Acc:HGNC:18745]	protein_coding
ENSG00000112144	1212.85	0.592187	0.0863607	6.85714	7.02511e-12	7.04611e-11	ICK	intestinal cell kinase [Source:HGNC Symbol;Acc:HGNC:21219]	protein_coding
ENSG00000042286	1390.05	-0.459109	0.067	-6.85236	7.26389e-12	7.28192e-11	AIFM2	apoptosis inducing factor, mitochondria associated 2 [Source:HGNC Symbol;Acc:HGNC:21411]	protein_coding
ENSG00000078304	3981.56	0.447436	0.0653396	6.84786	7.49609e-12	7.51089e-11	PPP2R5C	protein phosphatase 2 regulatory subunit B'gamma [Source:HGNC Symbol;Acc:HGNC:9311]	protein_coding
ENSG00000132749	515.783	0.735767	0.107462	6.84678	7.55311e-12	7.56419e-11	TESMIN	testis expressed metallothionein like protein [Source:HGNC Symbol;Acc:HGNC:7446]	protein_coding
ENSG00000109689	1070.22	-0.678707	0.0991381	-6.84608	7.59032e-12	7.59761e-11	STIM2	stromal interaction molecule 2 [Source:HGNC Symbol;Acc:HGNC:19205]	protein_coding
ENSG00000102241	1796.87	0.513027	0.0749916	6.84114	7.85679e-12	7.86036e-11	HTATSF1	HIV-1 Tat specific factor 1 [Source:HGNC Symbol;Acc:HGNC:5276]	protein_coding
ENSG00000175550	2563.19	0.552634	0.080782	6.84106	7.86115e-12	7.86075e-11	DRAP1	DR1 associated protein 1 [Source:HGNC Symbol;Acc:HGNC:3019]	protein_coding
ENSG00000101255	1289.85	0.761224	0.111331	6.8375	8.05853e-12	8.05405e-11	TRIB3	tribbles pseudokinase 3 [Source:HGNC Symbol;Acc:HGNC:16228]	protein_coding
ENSG00000152147	517.894	0.767071	0.112207	6.83618	8.13317e-12	8.12455e-11	GEMIN6	gem nuclear organelle associated protein 6 [Source:HGNC Symbol;Acc:HGNC:20044]	protein_coding
ENSG00000180773	961.933	0.663782	0.0971096	6.83539	8.17814e-12	8.16536e-11	SLC36A4	solute carrier family 36 member 4 [Source:HGNC Symbol;Acc:HGNC:19660]	protein_coding
ENSG00000106052	5417.9	0.472581	0.069143	6.83483	8.21017e-12	8.19321e-11	TAX1BP1	Tax1 binding protein 1 [Source:HGNC Symbol;Acc:HGNC:11575]	protein_coding
ENSG00000224578	455.467	1.41374	0.206896	6.83308	8.31122e-12	8.28987e-11	HNRNPA1P48	heterogeneous nuclear ribonucleoprotein A1 pseudogene 48 [Source:HGNC Symbol;Acc:HGNC:48778]	transcribed_processed_pseudogene
ENSG00000123352	1711.83	0.65768	0.0962796	6.83093	8.43639e-12	8.41048e-11	SPATS2	spermatogenesis associated serine rich 2 [Source:HGNC Symbol;Acc:HGNC:18650]	protein_coding
ENSG00000123219	373.66	1.49535	0.218961	6.8293	8.53289e-12	8.5024e-11	CENPK	centromere protein K [Source:HGNC Symbol;Acc:HGNC:29479]	protein_coding
ENSG00000261061	110.919	1.62043	0.237283	6.82913	8.54327e-12	8.50846e-11	AC092718.4		sense_intronic
ENSG00000067533	556.254	0.987838	0.14469	6.82727	8.65448e-12	8.61488e-11	RRP15	ribosomal RNA processing 15 homolog [Source:HGNC Symbol;Acc:HGNC:24255]	protein_coding
ENSG00000005059	512.302	0.780547	0.114341	6.8265	8.70094e-12	8.65678e-11	MCUB	mitochondrial calcium uniporter dominant negative beta subunit [Source:HGNC Symbol;Acc:HGNC:26076]	protein_coding
ENSG00000166136	1068.82	0.653376	0.0957372	6.82469	8.81155e-12	8.76243e-11	NDUFB8	NADH:ubiquinone oxidoreductase subunit B8 [Source:HGNC Symbol;Acc:HGNC:7703]	protein_coding
ENSG00000238045	182.343	-2.51166	0.36831	-6.81941	9.14126e-12	9.08573e-11	AC009133.1		antisense_RNA
ENSG00000148218	2049.75	-0.693978	0.101781	-6.81836	9.20841e-12	9.14788e-11	ALAD	aminolevulinate dehydratase [Source:HGNC Symbol;Acc:HGNC:395]	protein_coding
ENSG00000108064	1282.31	0.463144	0.0679366	6.8173	9.27702e-12	9.21142e-11	TFAM	transcription factor A, mitochondrial [Source:HGNC Symbol;Acc:HGNC:11741]	protein_coding
ENSG00000188827	546.955	0.736714	0.108085	6.81607	9.35678e-12	9.28596e-11	SLX4	SLX4 structure-specific endonuclease subunit [Source:HGNC Symbol;Acc:HGNC:23845]	protein_coding
ENSG00000089157	38774.7	0.243669	0.0357516	6.81562	9.38601e-12	9.3103e-11	RPLP0	ribosomal protein lateral stalk subunit P0 [Source:HGNC Symbol;Acc:HGNC:10371]	protein_coding
ENSG00000183444	180.176	1.23438	0.181121	6.81519	9.41393e-12	9.33332e-11	OR7E38P	olfactory receptor family 7 subfamily E member 38 pseudogene [Source:HGNC Symbol;Acc:HGNC:8411]	unprocessed_pseudogene
ENSG00000134851	1920.57	-0.516019	0.0757617	-6.81108	9.68696e-12	9.5992e-11	TMEM165	transmembrane protein 165 [Source:HGNC Symbol;Acc:HGNC:30760]	protein_coding
[truncated: 7,123 more rows]

## Sheet: Table 3
Supplementary Table 3. RNAseq of CWR22RV1 cells with downregulated GALNT7 identified 1804 diffferentially expressed genes
row	baseMean	log2FoldChange	lfcSE	stat	pvalue	padj	external_gene_name	description	gene_biotype
ENSG00000109586	920.848	-1.11834	0.119077	-9.39167	5.90549e-21	3.31261e-18	GALNT7	polypeptide N-acetylgalactosaminyltransferase 7 [Source:HGNC Symbol;Acc:HGNC:4129]	protein_coding
ENSG00000106541	904.157	1.71982	0.0689553	24.9411	2.66823e-137	2.39473e-133	AGR2	anterior gradient 2, protein disulphide isomerase family member [Source:HGNC Symbol;Acc:HGNC:328]	protein_coding
ENSG00000178573	908.118	1.84962	0.118506	15.6078	6.43707e-55	3.85151e-51	MAF	MAF bZIP transcription factor [Source:HGNC Symbol;Acc:HGNC:6776]	protein_coding
ENSG00000169860	1752.79	-1.91902	0.130656	-14.6876	7.74436e-49	3.47528e-45	P2RY1	purinergic receptor P2Y1 [Source:HGNC Symbol;Acc:HGNC:8539]	protein_coding
ENSG00000183283	10606.8	-1.13276	0.0839633	-13.4911	1.76423e-41	6.33357e-38	DAZAP2	DAZ associated protein 2 [Source:HGNC Symbol;Acc:HGNC:2684]	protein_coding
ENSG00000100292	231.94	1.76614	0.132035	13.3763	8.3184e-41	2.48859e-37	HMOX1	heme oxygenase 1 [Source:HGNC Symbol;Acc:HGNC:5013]	protein_coding
ENSG00000186458	174.059	2.55521	0.201723	12.6669	9.02282e-37	2.31371e-33	DEFB132	defensin beta 132 [Source:HGNC Symbol;Acc:HGNC:33806]	protein_coding
ENSG00000100285	480.519	-1.74817	0.141023	-12.3963	2.73518e-35	6.13705e-32	NEFH	neurofilament heavy [Source:HGNC Symbol;Acc:HGNC:7737]	protein_coding
ENSG00000092421	1694.29	-1.52759	0.125037	-12.2171	2.51903e-34	5.02407e-31	SEMA6A	semaphorin 6A [Source:HGNC Symbol;Acc:HGNC:10738]	protein_coding
ENSG00000196123	1026.86	-1.94969	0.160046	-12.1821	3.87325e-34	6.95248e-31	KIAA0895L	KIAA0895 like [Source:HGNC Symbol;Acc:HGNC:34408]	protein_coding
ENSG00000120885	12934.6	0.809258	0.0679488	11.9098	1.05206e-32	1.71676e-29	CLU	clusterin [Source:HGNC Symbol;Acc:HGNC:2095]	protein_coding
ENSG00000153904	343.16	-1.64427	0.140342	-11.7162	1.05346e-31	1.5758e-28	DDAH1	dimethylarginine dimethylaminohydrolase 1 [Source:HGNC Symbol;Acc:HGNC:2715]	protein_coding
ENSG00000166592	211.948	-6.97635	0.596969	-11.6863	1.49819e-31	2.06865e-28	RRAD	RRAD, Ras related glycolysis inhibitor and calcium channel regulator [Source:HGNC Symbol;Acc:HGNC:10446]	protein_coding
ENSG00000099194	21217.1	-1.00406	0.088345	-11.3652	6.23494e-30	7.99409e-27	SCD	stearoyl-CoA desaturase [Source:HGNC Symbol;Acc:HGNC:10571]	protein_coding
ENSG00000164104	5790.72	-0.42947	0.038359	-11.1961	4.26207e-29	4.78151e-26	HMGB2	high mobility group box 2 [Source:HGNC Symbol;Acc:HGNC:5000]	protein_coding
ENSG00000225824	2074.99	-1.06609	0.0952115	-11.1971	4.21185e-29	4.78151e-26	HLA-DQB1	major histocompatibility complex, class II, DQ beta 1 [Source:HGNC Symbol;Acc:HGNC:4944]	protein_coding
ENSG00000110925	3364.6	-1.17117	0.10483	-11.1721	5.58718e-29	5.8994e-26	CSRNP2	cysteine and serine rich nuclear protein 2 [Source:HGNC Symbol;Acc:HGNC:16006]	protein_coding
ENSG00000170545	735.57	-0.997929	0.0902327	-11.0595	1.97179e-28	1.96631e-25	SMAGP	small cell adhesion glycoprotein [Source:HGNC Symbol;Acc:HGNC:26918]	protein_coding
ENSG00000181019	652.191	1.26198	0.114911	10.9822	4.65324e-28	4.39609e-25	NQO1	NAD(P)H quinone dehydrogenase 1 [Source:HGNC Symbol;Acc:HGNC:2874]	protein_coding
ENSG00000168079	240.95	1.67127	0.157917	10.5832	3.56445e-26	3.1991e-23	SCARA5	scavenger receptor class A member 5 [Source:HGNC Symbol;Acc:HGNC:28701]	protein_coding
ENSG00000071575	343.191	1.51945	0.143899	10.5591	4.60916e-26	3.93974e-23	TRIB2	tribbles pseudokinase 2 [Source:HGNC Symbol;Acc:HGNC:30809]	protein_coding
ENSG00000275013	708.2	1.01894	0.0967712	10.5294	6.32673e-26	5.16203e-23	PRAME	preferentially expressed antigen in melanoma [Source:HGNC Symbol;Acc:HGNC:9336]	protein_coding
ENSG00000163083	132.547	-2.5939	0.246886	-10.5065	8.06338e-26	6.29294e-23	INHBB	inhibin beta B subunit [Source:HGNC Symbol;Acc:HGNC:6067]	protein_coding
ENSG00000227715	68.3205	2.51307	0.241732	10.3961	2.58221e-25	1.93128e-22	HLA-A	major histocompatibility complex, class I, A [Source:HGNC Symbol;Acc:HGNC:4931]	protein_coding
ENSG00000147065	336.229	1.185	0.114268	10.3703	3.3829e-25	2.42893e-22	MSN	moesin [Source:HGNC Symbol;Acc:HGNC:7373]	protein_coding
ENSG00000139329	326.527	1.47402	0.142411	10.3505	4.16516e-25	2.87556e-22	LUM	lumican [Source:HGNC Symbol;Acc:HGNC:6724]	protein_coding
ENSG00000125845	104.128	-2.86026	0.278554	-10.2682	9.79765e-25	6.51362e-22	BMP2	bone morphogenetic protein 2 [Source:HGNC Symbol;Acc:HGNC:1069]	protein_coding
ENSG00000120669	290.155	-1.54062	0.151315	-10.1816	2.3967e-24	1.53646e-21	SOHLH2	spermatogenesis and oogenesis specific basic helix-loop-helix 2 [Source:HGNC Symbol;Acc:HGNC:26026]	protein_coding
ENSG00000167034	6660.69	0.778973	0.0769678	10.1208	4.46945e-24	2.76643e-21	NKX3-1	NK3 homeobox 1 [Source:HGNC Symbol;Acc:HGNC:7838]	protein_coding
ENSG00000099994	199.858	-2.86368	0.291402	-9.82723	8.59534e-23	5.14288e-20	SUSD2	sushi domain containing 2 [Source:HGNC Symbol;Acc:HGNC:30667]	protein_coding
ENSG00000100867	2596.67	-0.779584	0.0798843	-9.75891	1.68966e-22	9.78369e-20	DHRS2	dehydrogenase/reductase 2 [Source:HGNC Symbol;Acc:HGNC:18349]	protein_coding
ENSG00000151491	571.195	-1.63554	0.17631	-9.27653	1.75087e-20	9.52368e-18	EPS8	epidermal growth factor receptor pathway substrate 8 [Source:HGNC Symbol;Acc:HGNC:3420]	protein_coding
ENSG00000173267	387.218	1.27806	0.143761	8.89019	6.10055e-19	3.22073e-16	SNCG	synuclein gamma [Source:HGNC Symbol;Acc:HGNC:11141]	protein_coding
ENSG00000070961	4647.41	-0.947973	0.107018	-8.8581	8.1392e-19	4.17425e-16	ATP2B1	ATPase plasma membrane Ca2+ transporting 1 [Source:HGNC Symbol;Acc:HGNC:814]	protein_coding
ENSG00000273015	662.106	-0.712497	0.0813362	-8.7599	1.95419e-18	9.74382e-16	AC008124.1		lincRNA
ENSG00000185269	100.599	-2.92556	0.338935	-8.63165	6.04729e-18	2.93375e-15	NOTUM	NOTUM, palmitoleoyl-protein carboxylesterase [Source:HGNC Symbol;Acc:HGNC:27106]	protein_coding
ENSG00000126878	2353.67	-0.769098	0.090454	-8.50263	1.85336e-17	8.75467e-15	AIF1L	allograft inflammatory factor 1 like [Source:HGNC Symbol;Acc:HGNC:28904]	protein_coding
ENSG00000111452	92.098	-4.18279	0.492965	-8.48497	2.15775e-17	9.93116e-15	ADGRD1	adhesion G protein-coupled receptor D1 [Source:HGNC Symbol;Acc:HGNC:19893]	protein_coding
ENSG00000171954	305.202	2.9388	0.346972	8.46987	2.4567e-17	1.10244e-14	CYP4F22	cytochrome P450 family 4 subfamily F member 22 [Source:HGNC Symbol;Acc:HGNC:26820]	protein_coding
ENSG00000175445	1658.31	2.05231	0.245303	8.36643	5.93877e-17	2.60002e-14	LPL	lipoprotein lipase [Source:HGNC Symbol;Acc:HGNC:6677]	protein_coding
ENSG00000028839	662.97	-1.02126	0.122309	-8.34986	6.83439e-17	2.92089e-14	TBPL1	TATA-box binding protein like 1 [Source:HGNC Symbol;Acc:HGNC:11589]	protein_coding
ENSG00000158270	423.73	-1.08436	0.130115	-8.33386	7.82512e-17	3.26653e-14	COLEC12	collectin subfamily member 12 [Source:HGNC Symbol;Acc:HGNC:16016]	protein_coding
ENSG00000145730	122.908	1.92777	0.23179	8.31692	9.02805e-17	3.68303e-14	PAM	peptidylglycine alpha-amidating monooxygenase [Source:HGNC Symbol;Acc:HGNC:8596]	protein_coding
ENSG00000146070	2312.02	0.511868	0.0618102	8.28129	1.21849e-16	4.86044e-14	PLA2G7	phospholipase A2 group VII [Source:HGNC Symbol;Acc:HGNC:9040]	protein_coding
ENSG00000198785	1290.25	1.10454	0.133685	8.26226	1.42944e-16	5.57793e-14	GRIN3A	glutamate ionotropic receptor NMDA type subunit 3A [Source:HGNC Symbol;Acc:HGNC:16767]	protein_coding
ENSG00000162551	88.4571	-2.76961	0.338237	-8.18836	2.64805e-16	1.01133e-13	ALPL	alkaline phosphatase, liver/bone/kidney [Source:HGNC Symbol;Acc:HGNC:438]	protein_coding
ENSG00000173530	488.779	0.795075	0.0975375	8.15148	3.59489e-16	1.34434e-13	TNFRSF10D	TNF receptor superfamily member 10d [Source:HGNC Symbol;Acc:HGNC:11907]	protein_coding
ENSG00000197111	15557.4	-0.419225	0.0515706	-8.12915	4.32319e-16	1.5837e-13	PCBP2	poly(rC) binding protein 2 [Source:HGNC Symbol;Acc:HGNC:8648]	protein_coding
ENSG00000147676	1555.45	-0.869961	0.10778	-8.07163	6.93634e-16	2.49015e-13	MAL2	mal, T-cell differentiation protein 2 (gene/pseudogene) [Source:HGNC Symbol;Acc:HGNC:13634]	protein_coding
ENSG00000170396	51.0605	1.92403	0.238998	8.05042	8.25086e-16	2.90398e-13	ZNF804A	zinc finger protein 804A [Source:HGNC Symbol;Acc:HGNC:21711]	protein_coding
ENSG00000185432	3825.12	-0.630891	0.0785698	-8.02969	9.77221e-16	3.37329e-13	METTL7A	methyltransferase like 7A [Source:HGNC Symbol;Acc:HGNC:24550]	protein_coding
ENSG00000120322	309.665	0.860472	0.107194	8.02726	9.96765e-16	3.37584e-13	PCDHB8	protocadherin beta 8 [Source:HGNC Symbol;Acc:HGNC:8693]	protein_coding
ENSG00000072310	3395.49	-1.00823	0.126754	-7.95428	1.80174e-15	5.98912e-13	SREBF1	sterol regulatory element binding transcription factor 1 [Source:HGNC Symbol;Acc:HGNC:11289]	protein_coding
ENSG00000147027	753.27	0.673862	0.0854604	7.88507	3.14362e-15	1.02596e-12	TMEM47	transmembrane protein 47 [Source:HGNC Symbol;Acc:HGNC:18515]	protein_coding
ENSG00000169116	39.6735	-2.88525	0.369006	-7.81898	5.32545e-15	1.707e-12	PARM1	prostate androgen-regulated mucin-like protein 1 [Source:HGNC Symbol;Acc:HGNC:24536]	protein_coding
ENSG00000077150	1071.83	0.479841	0.0623831	7.69185	1.45023e-14	4.56694e-12	NFKB2	nuclear factor kappa B subunit 2 [Source:HGNC Symbol;Acc:HGNC:7795]	protein_coding
ENSG00000273645	868.706	0.686472	0.089474	7.67231	1.68924e-14	5.2279e-12	KBTBD11	kelch repeat and BTB domain containing 11 [Source:HGNC Symbol;Acc:HGNC:29104]	protein_coding
ENSG00000143320	457.942	1.58067	0.208091	7.59607	3.05259e-14	9.28711e-12	CRABP2	cellular retinoic acid binding protein 2 [Source:HGNC Symbol;Acc:HGNC:2339]	protein_coding
ENSG00000109854	208.043	0.967118	0.12923	7.48369	7.22654e-14	2.16194e-11	HTATIP2	HIV-1 Tat interactive protein 2 [Source:HGNC Symbol;Acc:HGNC:16637]	protein_coding
ENSG00000067704	6613.31	0.444798	0.0595236	7.47263	7.86065e-14	2.31309e-11	IARS2	isoleucyl-tRNA synthetase 2, mitochondrial [Source:HGNC Symbol;Acc:HGNC:29685]	protein_coding
ENSG00000164237	1380.38	0.783982	0.106618	7.35322	1.9349e-13	5.60186e-11	CMBL	carboxymethylenebutenolidase homolog [Source:HGNC Symbol;Acc:HGNC:25090]	protein_coding
ENSG00000100031	573.293	0.934703	0.127174	7.34979	1.98525e-13	5.65638e-11	GGT1	gamma-glutamyltransferase 1 [Source:HGNC Symbol;Acc:HGNC:4250]	protein_coding
ENSG00000148700	353.857	1.66385	0.226732	7.33838	2.16202e-13	6.0638e-11	ADD3	adducin 3 [Source:HGNC Symbol;Acc:HGNC:245]	protein_coding
ENSG00000196531	17736.4	-0.457264	0.0624185	-7.32577	2.37524e-13	6.55931e-11	NACA	nascent polypeptide-associated complex alpha subunit [Source:HGNC Symbol;Acc:HGNC:7629]	protein_coding
ENSG00000178772	19.6099	6.93055	0.947986	7.31082	2.65524e-13	7.13465e-11	CPN2	carboxypeptidase N subunit 2 [Source:HGNC Symbol;Acc:HGNC:2313]	protein_coding
ENSG00000204525	445.16	1.30913	0.179077	7.31042	2.66307e-13	7.13465e-11	HLA-C	major histocompatibility complex, class I, C [Source:HGNC Symbol;Acc:HGNC:4933]	protein_coding
ENSG00000137801	942.027	2.00809	0.27573	7.28282	3.26902e-13	8.62926e-11	THBS1	thrombospondin 1 [Source:HGNC Symbol;Acc:HGNC:11785]	protein_coding
ENSG00000198363	9931.84	0.772945	0.106441	7.2617	3.82263e-13	9.94438e-11	ASPH	aspartate beta-hydroxylase [Source:HGNC Symbol;Acc:HGNC:757]	protein_coding
ENSG00000100650	2997.41	-0.354029	0.0491274	-7.20636	5.7469e-13	1.45291e-10	SRSF5	serine and arginine rich splicing factor 5 [Source:HGNC Symbol;Acc:HGNC:10787]	protein_coding
ENSG00000142515	589.854	1.04315	0.14472	7.20807	5.67501e-13	1.45291e-10	KLK3	kallikrein related peptidase 3 [Source:HGNC Symbol;Acc:HGNC:6364]	protein_coding
ENSG00000055163	65.6435	-3.68551	0.512257	-7.19465	6.26194e-13	1.51945e-10	CYFIP2	cytoplasmic FMR1 interacting protein 2 [Source:HGNC Symbol;Acc:HGNC:13760]	protein_coding
ENSG00000096088	189.809	1.78023	0.247319	7.1981	6.1057e-13	1.51945e-10	PGC	progastricsin [Source:HGNC Symbol;Acc:HGNC:8890]	protein_coding
ENSG00000114200	174.676	1.35966	0.188983	7.19461	6.26403e-13	1.51945e-10	BCHE	butyrylcholinesterase [Source:HGNC Symbol;Acc:HGNC:983]	protein_coding
ENSG00000254535	81.3841	-1.97014	0.273971	-7.19106	6.42886e-13	1.53864e-10	PABPC4L	poly(A) binding protein cytoplasmic 4 like [Source:HGNC Symbol;Acc:HGNC:31955]	protein_coding
ENSG00000171345	7688.94	0.706169	0.0984763	7.17096	7.44763e-13	1.75901e-10	KRT19	keratin 19 [Source:HGNC Symbol;Acc:HGNC:6436]	protein_coding
ENSG00000165152	35.0375	1.87408	0.263054	7.1243	1.04607e-12	2.43857e-10	TMEM246	transmembrane protein 246 [Source:HGNC Symbol;Acc:HGNC:28180]	protein_coding
ENSG00000164850	253.165	1.74739	0.245517	7.11717	1.10168e-12	2.53528e-10	GPER1	G protein-coupled estrogen receptor 1 [Source:HGNC Symbol;Acc:HGNC:4485]	protein_coding
ENSG00000198648	1901.36	0.44577	0.0631315	7.06098	1.65335e-12	3.75666e-10	STK39	serine/threonine kinase 39 [Source:HGNC Symbol;Acc:HGNC:17717]	protein_coding
ENSG00000131771	2183.34	1.34393	0.191005	7.03612	1.97662e-12	4.43505e-10	PPP1R1B	protein phosphatase 1 regulatory inhibitor subunit 1B [Source:HGNC Symbol;Acc:HGNC:9287]	protein_coding
ENSG00000105323	6017.03	-0.578794	0.0823366	-7.02962	2.07102e-12	4.58949e-10	HNRNPUL1	heterogeneous nuclear ribonucleoprotein U like 1 [Source:HGNC Symbol;Acc:HGNC:17011]	protein_coding
ENSG00000142089	236.483	-1.56011	0.222575	-7.00936	2.39404e-12	5.24062e-10	IFITM3	interferon induced transmembrane protein 3 [Source:HGNC Symbol;Acc:HGNC:5414]	protein_coding
ENSG00000168283	1101.53	-0.94952	0.135588	-7.003	2.50546e-12	5.41844e-10	BMI1	BMI1 proto-oncogene, polycomb ring finger [Source:HGNC Symbol;Acc:HGNC:1066]	protein_coding
ENSG00000170315	14469.2	0.396386	0.0570768	6.94479	3.79033e-12	8.09957e-10	UBB	ubiquitin B [Source:HGNC Symbol;Acc:HGNC:12463]	protein_coding
ENSG00000143590	583.144	1.36603	0.196768	6.94236	3.85594e-12	8.14283e-10	EFNA3	ephrin A3 [Source:HGNC Symbol;Acc:HGNC:3223]	protein_coding
ENSG00000176171	961.026	0.709246	0.102196	6.94002	3.92042e-12	8.18274e-10	BNIP3	BCL2 interacting protein 3 [Source:HGNC Symbol;Acc:HGNC:1084]	protein_coding
ENSG00000137575	1317.71	0.658999	0.095046	6.93348	4.10613e-12	8.47183e-10	SDCBP	syndecan binding protein [Source:HGNC Symbol;Acc:HGNC:10662]	protein_coding
ENSG00000159167	3864.3	2.12083	0.307665	6.89331	5.45081e-12	1.11184e-09	STC1	stanniocalcin 1 [Source:HGNC Symbol;Acc:HGNC:11373]	protein_coding
ENSG00000127824	180.107	1.76387	0.257085	6.86106	6.83506e-12	1.36531e-09	TUBA4A	tubulin alpha 4a [Source:HGNC Symbol;Acc:HGNC:12407]	protein_coding
ENSG00000167772	993.877	0.634211	0.0924393	6.86084	6.84555e-12	1.36531e-09	ANGPTL4	angiopoietin like 4 [Source:HGNC Symbol;Acc:HGNC:16039]	protein_coding
ENSG00000142156	537.847	-1.04448	0.154186	-6.77415	1.25139e-11	2.4684e-09	COL6A1	collagen type VI alpha 1 chain [Source:HGNC Symbol;Acc:HGNC:2211]	protein_coding
ENSG00000124588	747.521	0.530323	0.0784095	6.7635	1.34699e-11	2.6281e-09	NQO2	N-ribosyldihydronicotinamide:quinone reductase 2 [Source:HGNC Symbol;Acc:HGNC:7856]	protein_coding
ENSG00000134453	1554.51	-0.696069	0.102986	-6.75885	1.39088e-11	2.68456e-09	RBM17	RNA binding motif protein 17 [Source:HGNC Symbol;Acc:HGNC:16944]	protein_coding
ENSG00000169241	2384.52	0.446539	0.0663293	6.73215	1.67172e-11	3.19227e-09	SLC50A1	solute carrier family 50 member 1 [Source:HGNC Symbol;Acc:HGNC:30657]	protein_coding
ENSG00000112304	702.69	0.564643	0.0845812	6.67574	2.4598e-11	4.55189e-09	ACOT13	acyl-CoA thioesterase 13 [Source:HGNC Symbol;Acc:HGNC:20999]	protein_coding
ENSG00000134107	382.603	-3.05396	0.457413	-6.67659	2.44558e-11	4.55189e-09	BHLHE40	basic helix-loop-helix family member e40 [Source:HGNC Symbol;Acc:HGNC:1046]	protein_coding
ENSG00000260852	184.231	-1.04615	0.156642	-6.67858	2.41274e-11	4.55189e-09	FBXL19-AS1	FBXL19 antisense RNA 1 (head to head) [Source:HGNC Symbol;Acc:HGNC:27557]	antisense_RNA
ENSG00000158050	837.108	0.854867	0.128714	6.64158	3.10342e-11	5.68433e-09	DUSP2	dual specificity phosphatase 2 [Source:HGNC Symbol;Acc:HGNC:3068]	protein_coding
ENSG00000106537	1131.57	0.742888	0.111889	6.63954	3.14668e-11	5.70535e-09	TSPAN13	tetraspanin 13 [Source:HGNC Symbol;Acc:HGNC:21643]	protein_coding
ENSG00000177084	2991.72	-0.954004	0.143829	-6.63289	3.2917e-11	5.90859e-09	POLE	DNA polymerase epsilon, catalytic subunit [Source:HGNC Symbol;Acc:HGNC:9177]	protein_coding
ENSG00000188064	115.197	-1.56804	0.236779	-6.62236	3.53514e-11	6.28275e-09	WNT7B	Wnt family member 7B [Source:HGNC Symbol;Acc:HGNC:12787]	protein_coding
ENSG00000163040	249.763	1.26538	0.191189	6.61844	3.63021e-11	6.38845e-09	CCDC74A	coiled-coil domain containing 74A [Source:HGNC Symbol;Acc:HGNC:25197]	protein_coding
ENSG00000184012	501.02	-1.52842	0.231395	-6.60524	3.96875e-11	6.91642e-09	TMPRSS2	transmembrane protease, serine 2 [Source:HGNC Symbol;Acc:HGNC:11876]	protein_coding
ENSG00000278126	83.9085	-1.58238	0.24025	-6.58639	4.50654e-11	7.77811e-09	AC139768.1		sense_intronic
ENSG00000139718	1687.51	-0.576	0.0875963	-6.57562	4.84512e-11	8.28285e-09	SETD1B	SET domain containing 1B [Source:HGNC Symbol;Acc:HGNC:29187]	protein_coding
ENSG00000141096	179.103	1.20335	0.183446	6.55966	5.39299e-11	9.13248e-09	DPEP3	dipeptidase 3 [Source:HGNC Symbol;Acc:HGNC:23029]	protein_coding
ENSG00000177225	824.916	-1.03083	0.157211	-6.55698	5.49066e-11	9.21096e-09	GATD1	glutamine amidotransferase like class 1 domain containing 1 [Source:HGNC Symbol;Acc:HGNC:26616]	protein_coding
ENSG00000125354	121.391	1.02895	0.157324	6.54032	6.13887e-11	1.0203e-08	2006-09-01	septin 6 [Source:HGNC Symbol;Acc:HGNC:15848]	protein_coding
ENSG00000072682	276.971	0.960528	0.147314	6.52027	7.01819e-11	1.15575e-08	P4HA2	prolyl 4-hydroxylase subunit alpha 2 [Source:HGNC Symbol;Acc:HGNC:8547]	protein_coding
ENSG00000182749	161.416	0.834329	0.128088	6.51374	7.33015e-11	1.19615e-08	PAQR7	progestin and adipoQ receptor family member 7 [Source:HGNC Symbol;Acc:HGNC:23146]	protein_coding
ENSG00000143858	30.9467	2.03429	0.312622	6.50718	7.65741e-11	1.23829e-08	SYT2	synaptotagmin 2 [Source:HGNC Symbol;Acc:HGNC:11510]	protein_coding
ENSG00000206172	61.3307	2.24917	0.346467	6.49171	8.48653e-11	1.36012e-08	HBA1	hemoglobin subunit alpha 1 [Source:HGNC Symbol;Acc:HGNC:4823]	protein_coding
ENSG00000172061	17.9197	2.9719	0.458397	6.48326	8.97624e-11	1.42587e-08	LRRC15	leucine rich repeat containing 15 [Source:HGNC Symbol;Acc:HGNC:20818]	protein_coding
ENSG00000114021	1386.04	0.415673	0.0641584	6.47885	9.2423e-11	1.45526e-08	NIT2	nitrilase family member 2 [Source:HGNC Symbol;Acc:HGNC:29878]	protein_coding
ENSG00000253719	7019.97	-0.277241	0.0429879	-6.44928	1.12384e-10	1.75416e-08	ATXN7L3B	ataxin 7 like 3B [Source:HGNC Symbol;Acc:HGNC:37931]	protein_coding
ENSG00000141639	62.2727	-1.72862	0.268316	-6.44247	1.17542e-10	1.81885e-08	MAPK4	mitogen-activated protein kinase 4 [Source:HGNC Symbol;Acc:HGNC:6878]	protein_coding
ENSG00000213694	40.3893	2.45672	0.383128	6.41226	1.43382e-10	2.19976e-08	S1PR3	sphingosine-1-phosphate receptor 3 [Source:HGNC Symbol;Acc:HGNC:3167]	protein_coding
ENSG00000120798	734.315	-0.529428	0.0825994	-6.40959	1.45912e-10	2.2196e-08	NR2C1	nuclear receptor subfamily 2 group C member 1 [Source:HGNC Symbol;Acc:HGNC:7971]	protein_coding
ENSG00000101384	75.5207	-3.99256	0.62578	-6.38014	1.76925e-10	2.66875e-08	JAG1	jagged 1 [Source:HGNC Symbol;Acc:HGNC:6188]	protein_coding
ENSG00000079215	172.091	2.00503	0.315121	6.36272	1.98215e-10	2.96496e-08	SLC1A3	solute carrier family 1 member 3 [Source:HGNC Symbol;Acc:HGNC:10941]	protein_coding
ENSG00000118263	527.566	1.27088	0.200112	6.35084	2.14148e-10	3.17682e-08	KLF7	Kruppel like factor 7 [Source:HGNC Symbol;Acc:HGNC:6350]	protein_coding
ENSG00000265158	81.9925	1.35002	0.21264	6.34884	2.16948e-10	3.19199e-08	LRRC37A7P	leucine rich repeat containing 37 member A7, pseudogene [Source:HGNC Symbol;Acc:HGNC:43792]	transcribed_processed_pseudogene
ENSG00000178445	45.1016	-3.84476	0.606107	-6.34336	2.24806e-10	3.28071e-08	GLDC	glycine decarboxylase [Source:HGNC Symbol;Acc:HGNC:4313]	protein_coding
ENSG00000261716	213.502	-0.968986	0.153176	-6.32598	2.51629e-10	3.64254e-08	AC239868.2		sense_overlapping
ENSG00000223494	29.1129	21.0165	3.3304	6.31051	2.78119e-10	3.99378e-08	VARS2	valyl-tRNA synthetase 2, mitochondrial [Source:HGNC Symbol;Acc:HGNC:21642]	protein_coding
ENSG00000143198	248.957	0.911841	0.145359	6.27301	3.54134e-10	5.045e-08	MGST3	microsomal glutathione S-transferase 3 [Source:HGNC Symbol;Acc:HGNC:7064]	protein_coding
ENSG00000226887	361.677	-0.717995	0.114627	-6.26378	3.75767e-10	5.31104e-08	ERVMER34-1	endogenous retrovirus group MER34 member 1, envelope [Source:HGNC Symbol;Acc:HGNC:42970]	protein_coding
ENSG00000143653	647.28	0.477957	0.0763799	6.25763	3.90862e-10	5.48123e-08	SCCPDH	saccharopine dehydrogenase (putative) [Source:HGNC Symbol;Acc:HGNC:24275]	protein_coding
ENSG00000047597	38.4655	-2.26996	0.364045	-6.23538	4.50669e-10	6.22269e-08	XK	X-linked Kx blood group [Source:HGNC Symbol;Acc:HGNC:12811]	protein_coding
ENSG00000186197	319.986	1.18192	0.18954	6.23575	4.4963e-10	6.22269e-08	EDARADD	EDAR associated death domain [Source:HGNC Symbol;Acc:HGNC:14341]	protein_coding
ENSG00000122126	2855.68	0.415792	0.0667284	6.23111	4.63156e-10	6.3463e-08	OCRL	OCRL, inositol polyphosphate-5-phosphatase [Source:HGNC Symbol;Acc:HGNC:8108]	protein_coding
ENSG00000276959	93.0934	19.7852	3.17761	6.22643	4.7718e-10	6.48892e-08	LENG1	leukocyte receptor cluster member 1 [Source:HGNC Symbol;Acc:HGNC:15502]	protein_coding
ENSG00000122729	363.193	0.671508	0.108017	6.21667	5.07803e-10	6.85343e-08	ACO1	aconitase 1 [Source:HGNC Symbol;Acc:HGNC:117]	protein_coding
ENSG00000163251	631.424	-0.51579	0.0832102	-6.19864	5.69535e-10	7.62922e-08	FZD5	frizzled class receptor 5 [Source:HGNC Symbol;Acc:HGNC:4043]	protein_coding
ENSG00000206432	81.6426	-1.57248	0.253758	-6.19675	5.76397e-10	7.66394e-08	TMEM200C	transmembrane protein 200C [Source:HGNC Symbol;Acc:HGNC:37208]	protein_coding
ENSG00000177666	602.837	-1.1836	0.191239	-6.1891	6.05078e-10	7.98614e-08	PNPLA2	patatin like phospholipase domain containing 2 [Source:HGNC Symbol;Acc:HGNC:30802]	protein_coding
ENSG00000204856	1110.31	-0.628388	0.101839	-6.17043	6.81028e-10	8.92296e-08	FAM216A	family with sequence similarity 216 member A [Source:HGNC Symbol;Acc:HGNC:30180]	protein_coding
ENSG00000154274	71.4306	-1.59751	0.259209	-6.16302	7.13684e-10	9.28306e-08	C4orf19	chromosome 4 open reading frame 19 [Source:HGNC Symbol;Acc:HGNC:25618]	protein_coding
ENSG00000277283	237.896	-0.8073	0.131049	-6.16029	7.26141e-10	9.37714e-08	AC004812.2		antisense_RNA
ENSG00000177700	1442.75	-0.738816	0.119992	-6.15721	7.40387e-10	9.49282e-08	POLR2L	RNA polymerase II subunit L [Source:HGNC Symbol;Acc:HGNC:9199]	protein_coding
ENSG00000078725	67.6742	-1.63982	0.266687	-6.14887	7.80387e-10	9.93472e-08	BRINP1	BMP/retinoic acid inducible neural specific 1 [Source:HGNC Symbol;Acc:HGNC:2687]	protein_coding
ENSG00000157895	545.57	-0.547345	0.0890584	-6.14591	7.95054e-10	1.00502e-07	C12orf43	chromosome 12 open reading frame 43 [Source:HGNC Symbol;Acc:HGNC:25719]	protein_coding
ENSG00000134480	865.823	-0.67299	0.109579	-6.14161	8.1688e-10	1.02538e-07	CCNH	cyclin H [Source:HGNC Symbol;Acc:HGNC:1594]	protein_coding
ENSG00000065882	1177.46	0.586073	0.0954996	6.13691	8.41414e-10	1.04885e-07	TBC1D1	TBC1 domain family member 1 [Source:HGNC Symbol;Acc:HGNC:11578]	protein_coding
ENSG00000134884	1295.88	-0.54101	0.0884446	-6.11694	9.539e-10	1.18086e-07	ARGLU1	arginine and glutamate rich 1 [Source:HGNC Symbol;Acc:HGNC:25482]	protein_coding
ENSG00000265972	6012.79	-0.730509	0.119627	-6.10654	1.01814e-09	1.25176e-07	TXNIP	thioredoxin interacting protein [Source:HGNC Symbol;Acc:HGNC:16952]	protein_coding
ENSG00000117410	3219.54	0.466552	0.07656	6.09394	1.10167e-09	1.34523e-07	ATP6V0B	ATPase H+ transporting V0 subunit b [Source:HGNC Symbol;Acc:HGNC:861]	protein_coding
ENSG00000162981	429.206	-1.12803	0.185251	-6.08917	1.13498e-09	1.37655e-07	FAM84A	family with sequence similarity 84 member A [Source:HGNC Symbol;Acc:HGNC:20743]	protein_coding
ENSG00000198890	736.71	-0.57228	0.0941952	-6.07547	1.23627e-09	1.48934e-07	PRMT6	protein arginine methyltransferase 6 [Source:HGNC Symbol;Acc:HGNC:18241]	protein_coding
ENSG00000134769	78.4116	-2.12134	0.349367	-6.07194	1.26373e-09	1.51226e-07	DTNA	dystrobrevin alpha [Source:HGNC Symbol;Acc:HGNC:3057]	protein_coding
ENSG00000165810	380.292	-1.13401	0.186808	-6.07044	1.27557e-09	1.51632e-07	BTNL9	butyrophilin like 9 [Source:HGNC Symbol;Acc:HGNC:24176]	protein_coding
ENSG00000159346	4448.76	0.315048	0.0519652	6.06266	1.33889e-09	1.58112e-07	ADIPOR1	adiponectin receptor 1 [Source:HGNC Symbol;Acc:HGNC:24040]	protein_coding
ENSG00000139767	201.023	-2.64032	0.436177	-6.05333	1.41879e-09	1.66453e-07	SRRM4	serine/arginine repetitive matrix 4 [Source:HGNC Symbol;Acc:HGNC:29389]	protein_coding
ENSG00000168993	150.447	-1.85529	0.30678	-6.04763	1.4699e-09	1.7133e-07	CPLX1	complexin 1 [Source:HGNC Symbol;Acc:HGNC:2309]	protein_coding
ENSG00000101144	65.3673	-6.19899	1.02745	-6.03338	1.60565e-09	1.85875e-07	BMP7	bone morphogenetic protein 7 [Source:HGNC Symbol;Acc:HGNC:1074]	protein_coding
ENSG00000109113	115.013	2.05573	0.340782	6.0324	1.61541e-09	1.85875e-07	RAB34	RAB34, member RAS oncogene family [Source:HGNC Symbol;Acc:HGNC:16519]	protein_coding
ENSG00000079257	48.2011	-2.80765	0.465714	-6.0287	1.65281e-09	1.88968e-07	LXN	latexin [Source:HGNC Symbol;Acc:HGNC:13347]	protein_coding
ENSG00000138061	678.692	1.7579	0.292743	6.00494	1.91407e-09	2.17453e-07	CYP1B1	cytochrome P450 family 1 subfamily B member 1 [Source:HGNC Symbol;Acc:HGNC:2597]	protein_coding
ENSG00000147041	127.683	-1.3857	0.230944	-6.00014	1.97146e-09	2.22564e-07	SYTL5	synaptotagmin like 5 [Source:HGNC Symbol;Acc:HGNC:15589]	protein_coding
ENSG00000107443	254.658	0.719459	0.119949	5.99801	1.99745e-09	2.24088e-07	CCNJ	cyclin J [Source:HGNC Symbol;Acc:HGNC:23434]	protein_coding
ENSG00000270344	128.142	-1.14574	0.191071	-5.99637	2.01772e-09	2.24957e-07	POC1B-AS1	POC1B antisense RNA 1 [Source:HGNC Symbol;Acc:HGNC:52949]	antisense_RNA
ENSG00000128268	214.074	1.7159	0.286674	5.98555	2.15663e-09	2.3896e-07	MGAT3	mannosyl (beta-1,4-)-glycoprotein beta-1,4-N-acetylglucosaminyltransferase [Source:HGNC Symbol;Acc:HGNC:7046]	protein_coding
ENSG00000169814	432.229	0.544939	0.091105	5.98144	2.21173e-09	2.43562e-07	BTD	biotinidase [Source:HGNC Symbol;Acc:HGNC:1122]	protein_coding
ENSG00000284668	78.4252	1.76775	0.295994	5.97225	2.3401e-09	2.56127e-07	AL805961.1		lincRNA
ENSG00000166886	920.846	-0.559341	0.0943076	-5.93103	3.01044e-09	3.27499e-07	NAB2	NGFI-A binding protein 2 [Source:HGNC Symbol;Acc:HGNC:7627]	protein_coding
ENSG00000110987	1625.38	-0.387012	0.0653619	-5.92106	3.19873e-09	3.45887e-07	BCL7A	BCL tumor suppressor 7A [Source:HGNC Symbol;Acc:HGNC:1004]	protein_coding
ENSG00000177600	12755.8	-0.651215	0.110235	-5.90749	3.47353e-09	3.73352e-07	RPLP2	ribosomal protein lateral stalk subunit P2 [Source:HGNC Symbol;Acc:HGNC:10377]	protein_coding
ENSG00000152931	108.808	1.45099	0.245901	5.90072	3.61924e-09	3.86699e-07	PART1	prostate androgen-regulated transcript 1 (non-protein coding) [Source:HGNC Symbol;Acc:HGNC:17263]	lincRNA
ENSG00000006453	1890.14	0.39695	0.0672928	5.89884	3.66067e-09	3.87914e-07	BAIAP2L1	BAI1 associated protein 2 like 1 [Source:HGNC Symbol;Acc:HGNC:21649]	protein_coding
ENSG00000156113	209.961	1.38447	0.234725	5.89825	3.67383e-09	3.87914e-07	KCNMA1	potassium calcium-activated channel subfamily M alpha 1 [Source:HGNC Symbol;Acc:HGNC:6284]	protein_coding
ENSG00000156234	12.0574	3.12631	0.530355	5.89476	3.75231e-09	3.93883e-07	CXCL13	C-X-C motif chemokine ligand 13 [Source:HGNC Symbol;Acc:HGNC:10639]	protein_coding
ENSG00000152661	409.561	-1.39853	0.23793	-5.87791	4.15472e-09	4.33589e-07	GJA1	gap junction protein alpha 1 [Source:HGNC Symbol;Acc:HGNC:4274]	protein_coding
ENSG00000118985	4147.45	0.627049	0.106861	5.86788	4.41392e-09	4.57976e-07	ELL2	elongation factor for RNA polymerase II 2 [Source:HGNC Symbol;Acc:HGNC:17064]	protein_coding
ENSG00000087470	3581.48	-0.522013	0.088982	-5.8665	4.451e-09	4.59169e-07	DNM1L	dynamin 1 like [Source:HGNC Symbol;Acc:HGNC:2973]	protein_coding
ENSG00000189143	507.868	-0.888663	0.151595	-5.86207	4.57136e-09	4.68891e-07	CLDN4	claudin 4 [Source:HGNC Symbol;Acc:HGNC:2046]	protein_coding
ENSG00000160862	3014.89	-0.449992	0.0767841	-5.86048	4.61538e-09	4.70716e-07	AZGP1	alpha-2-glycoprotein 1, zinc-binding [Source:HGNC Symbol;Acc:HGNC:910]	protein_coding
ENSG00000177951	1091.71	-0.609649	0.104576	-5.82971	5.55245e-09	5.63087e-07	BET1L	Bet1 golgi vesicular membrane trafficking protein like [Source:HGNC Symbol;Acc:HGNC:19348]	protein_coding
ENSG00000139182	57.526	3.7942	0.651195	5.82651	5.65976e-09	5.70746e-07	CLSTN3	calsyntenin 3 [Source:HGNC Symbol;Acc:HGNC:18371]	protein_coding
ENSG00000110090	2310.67	0.968468	0.166649	5.81144	6.19394e-09	6.12775e-07	CPT1A	carnitine palmitoyltransferase 1A [Source:HGNC Symbol;Acc:HGNC:2328]	protein_coding
ENSG00000128567	345.08	-1.51697	0.260961	-5.81303	6.13529e-09	6.12775e-07	PODXL	podocalyxin like [Source:HGNC Symbol;Acc:HGNC:9171]	protein_coding
ENSG00000134802	66.4884	-2.61073	0.449274	-5.81099	6.21046e-09	6.12775e-07	SLC43A3	solute carrier family 43 member 3 [Source:HGNC Symbol;Acc:HGNC:17466]	protein_coding
ENSG00000198380	1734.03	0.563473	0.096968	5.81092	6.2131e-09	6.12775e-07	GFPT1	glutamine--fructose-6-phosphate transaminase 1 [Source:HGNC Symbol;Acc:HGNC:4241]	protein_coding
ENSG00000135454	563.326	0.759367	0.130775	5.80669	6.37205e-09	6.25018e-07	B4GALNT1	beta-1,4-N-acetyl-galactosaminyltransferase 1 [Source:HGNC Symbol;Acc:HGNC:4117]	protein_coding
ENSG00000139437	727.913	-0.723029	0.124544	-5.80541	6.42071e-09	6.26368e-07	TCHP	trichoplein keratin filament binding [Source:HGNC Symbol;Acc:HGNC:28135]	protein_coding
ENSG00000197977	704.849	1.16482	0.200955	5.79639	6.77569e-09	6.57425e-07	ELOVL2	ELOVL fatty acid elongase 2 [Source:HGNC Symbol;Acc:HGNC:14416]	protein_coding
ENSG00000146072	2986	0.251565	0.0434071	5.79549	6.81236e-09	6.57429e-07	TNFRSF21	TNF receptor superfamily member 21 [Source:HGNC Symbol;Acc:HGNC:13469]	protein_coding
ENSG00000090615	2124.52	-0.653478	0.112967	-5.78466	7.26593e-09	6.96553e-07	GOLGA3	golgin A3 [Source:HGNC Symbol;Acc:HGNC:4426]	protein_coding
ENSG00000117691	1252.66	0.541973	0.0937025	5.78398	7.29537e-09	6.96553e-07	NENF	neudesin neurotrophic factor [Source:HGNC Symbol;Acc:HGNC:30384]	protein_coding
ENSG00000250366	39.7755	-4.58783	0.793556	-5.78136	7.40997e-09	7.03751e-07	TUNAR	TCL1 upstream neural differentiation-associated RNA [Source:HGNC Symbol;Acc:HGNC:44088]	protein_coding
ENSG00000139428	1665.42	-0.555254	0.0960616	-5.78019	7.46177e-09	7.04941e-07	MMAB	methylmalonic aciduria (cobalamin deficiency) cblB type [Source:HGNC Symbol;Acc:HGNC:19331]	protein_coding
ENSG00000159228	786.845	0.470265	0.0814016	5.7771	7.59973e-09	7.14216e-07	CBR1	carbonyl reductase 1 [Source:HGNC Symbol;Acc:HGNC:1548]	protein_coding
ENSG00000143153	1242.63	-0.727512	0.126148	-5.76711	8.06406e-09	7.53906e-07	ATP1B1	ATPase Na+/K+ transporting subunit beta 1 [Source:HGNC Symbol;Acc:HGNC:804]	protein_coding
ENSG00000082014	883.988	0.728224	0.126828	5.74184	9.36521e-09	8.71013e-07	SMARCD3	SWI/SNF related, matrix associated, actin dependent regulator of chromatin, subfamily d, member 3 [Source:HGNC Symbol;Acc:HGNC:11108]	protein_coding
ENSG00000113389	1063.33	0.892662	0.155661	5.73467	9.77003e-09	9.03979e-07	NPR3	natriuretic peptide receptor 3 [Source:HGNC Symbol;Acc:HGNC:7945]	protein_coding
ENSG00000168539	55.8373	-2.17503	0.380812	-5.71156	1.11944e-08	1.03046e-06	CHRM1	cholinergic receptor muscarinic 1 [Source:HGNC Symbol;Acc:HGNC:1950]	protein_coding
ENSG00000116711	531.787	1.11656	0.195572	5.7092	1.13506e-08	1.0395e-06	PLA2G4A	phospholipase A2 group IVA [Source:HGNC Symbol;Acc:HGNC:9035]	protein_coding
ENSG00000050555	132.591	-1.59878	0.280271	-5.70443	1.16734e-08	1.06364e-06	LAMC3	laminin subunit gamma 3 [Source:HGNC Symbol;Acc:HGNC:6494]	protein_coding
ENSG00000167523	716.322	0.453967	0.0796541	5.69923	1.20347e-08	1.09103e-06	SPATA33	spermatogenesis associated 33 [Source:HGNC Symbol;Acc:HGNC:26463]	protein_coding
ENSG00000168743	1180.43	-1.01814	0.178754	-5.69574	1.22835e-08	1.10799e-06	NPNT	nephronectin [Source:HGNC Symbol;Acc:HGNC:27405]	protein_coding
ENSG00000204634	1645.57	0.766483	0.134735	5.6888	1.27933e-08	1.1482e-06	TBC1D8	TBC1 domain family member 8 [Source:HGNC Symbol;Acc:HGNC:17791]	protein_coding
ENSG00000205078	36.2014	-3.8992	0.685767	-5.68589	1.30132e-08	1.16212e-06	SYCE1L	synaptonemal complex central element protein 1 like [Source:HGNC Symbol;Acc:HGNC:37236]	protein_coding
ENSG00000269893	2033.82	-0.496798	0.0875412	-5.67502	1.38675e-08	1.23229e-06	SNHG8	small nucleolar RNA host gene 8 [Source:HGNC Symbol;Acc:HGNC:33098]	lincRNA
ENSG00000163702	634.189	0.589016	0.10384	5.67236	1.4084e-08	1.24536e-06	IL17RC	interleukin 17 receptor C [Source:HGNC Symbol;Acc:HGNC:18358]	protein_coding
ENSG00000151025	61.5119	1.57918	0.278568	5.6689	1.4372e-08	1.26459e-06	GPR158	G protein-coupled receptor 158 [Source:HGNC Symbol;Acc:HGNC:23689]	protein_coding
ENSG00000259479	698.216	0.468922	0.0827393	5.66747	1.44926e-08	1.26898e-06	SORD2P	sorbitol dehydrogenase 2, pseudogene [Source:HGNC Symbol;Acc:HGNC:49919]	transcribed_unprocessed_pseudogene
ENSG00000236081	648.187	-0.562565	0.0992981	-5.66541	1.46672e-08	1.27804e-06	ELFN1-AS1	ELFN1 antisense RNA 1 [Source:HGNC Symbol;Acc:HGNC:39071]	lincRNA
ENSG00000089818	1499.17	-0.401267	0.0708895	-5.66046	1.50965e-08	1.30909e-06	NECAP1	NECAP endocytosis associated 1 [Source:HGNC Symbol;Acc:HGNC:24539]	protein_coding
ENSG00000090975	404.832	-0.629666	0.111485	-5.64799	1.62336e-08	1.396e-06	PITPNM2	phosphatidylinositol transfer protein membrane associated 2 [Source:HGNC Symbol;Acc:HGNC:21044]	protein_coding
ENSG00000172292	1945.49	0.4629	0.0819615	5.64777	1.62543e-08	1.396e-06	CERS6	ceramide synthase 6 [Source:HGNC Symbol;Acc:HGNC:23826]	protein_coding
ENSG00000151715	380.964	1.93299	0.344626	5.60896	2.03545e-08	1.73983e-06	TMEM45B	transmembrane protein 45B [Source:HGNC Symbol;Acc:HGNC:25194]	protein_coding
ENSG00000154914	351.767	0.753355	0.134424	5.60431	2.09081e-08	1.77867e-06	USP43	ubiquitin specific peptidase 43 [Source:HGNC Symbol;Acc:HGNC:20072]	protein_coding
ENSG00000163513	310.955	0.837332	0.149799	5.58968	2.27483e-08	1.92609e-06	TGFBR2	transforming growth factor beta receptor 2 [Source:HGNC Symbol;Acc:HGNC:11773]	protein_coding
ENSG00000226417	5485.63	0.275266	0.0492903	5.58459	2.34259e-08	1.97415e-06	CLIC1	chloride intracellular channel 1 [Source:HGNC Symbol;Acc:HGNC:2062]	protein_coding
ENSG00000086475	1734.25	-0.628437	0.112764	-5.573	2.50387e-08	2.10021e-06	SEPHS1	selenophosphate synthetase 1 [Source:HGNC Symbol;Acc:HGNC:19685]	protein_coding
ENSG00000184428	1554.51	-0.442998	0.0795194	-5.57094	2.53373e-08	2.11537e-06	TOP1MT	topoisomerase (DNA) I, mitochondrial [Source:HGNC Symbol;Acc:HGNC:29787]	protein_coding
ENSG00000164062	5440.23	0.456475	0.0826239	5.52473	3.29998e-08	2.74235e-06	APEH	acylaminoacyl-peptide hydrolase [Source:HGNC Symbol;Acc:HGNC:586]	protein_coding
ENSG00000148484	716.842	-0.530579	0.0961575	-5.51781	3.43245e-08	2.83929e-06	RSU1	Ras suppressor protein 1 [Source:HGNC Symbol;Acc:HGNC:10464]	protein_coding
ENSG00000166595	1454.47	-0.447525	0.0811891	-5.51214	3.54502e-08	2.91895e-06	FAM96B	family with sequence similarity 96 member B [Source:HGNC Symbol;Acc:HGNC:24261]	protein_coding
ENSG00000198258	1584.64	0.349408	0.0637747	5.4788	4.28227e-08	3.50989e-06	UBL5	ubiquitin like 5 [Source:HGNC Symbol;Acc:HGNC:13736]	protein_coding
ENSG00000212694	154.822	-1.37032	0.25041	-5.47233	4.44158e-08	3.62392e-06	LINC01089	long intergenic non-protein coding RNA 1089 [Source:HGNC Symbol;Acc:HGNC:27886]	lincRNA
ENSG00000170293	139.271	0.901681	0.165012	5.46435	4.6461e-08	3.77364e-06	CMTM8	CKLF like MARVEL transmembrane domain containing 8 [Source:HGNC Symbol;Acc:HGNC:19179]	protein_coding
ENSG00000186470	82.7609	1.64856	0.301757	5.46321	4.6761e-08	3.7809e-06	BTN3A2	butyrophilin subfamily 3 member A2 [Source:HGNC Symbol;Acc:HGNC:1139]	protein_coding
ENSG00000085491	344.138	0.660546	0.120997	5.45921	4.78251e-08	3.84794e-06	SLC25A24	solute carrier family 25 member 24 [Source:HGNC Symbol;Acc:HGNC:20662]	protein_coding
ENSG00000086619	695.321	1.49833	0.274495	5.45849	4.80189e-08	3.84794e-06	ERO1B	endoplasmic reticulum oxidoreductase 1 beta [Source:HGNC Symbol;Acc:HGNC:14355]	protein_coding
ENSG00000186806	578.853	0.47665	0.0873716	5.45543	4.88543e-08	3.89749e-06	VSIG10L	V-set and immunoglobulin domain containing 10 like [Source:HGNC Symbol;Acc:HGNC:27111]	protein_coding
ENSG00000140391	1547.04	-0.418259	0.0768762	-5.44068	5.30776e-08	4.21568e-06	TSPAN3	tetraspanin 3 [Source:HGNC Symbol;Acc:HGNC:17752]	protein_coding
ENSG00000165300	416.212	0.536746	0.0988143	5.43187	5.57675e-08	4.40981e-06	SLITRK5	SLIT and NTRK like family member 5 [Source:HGNC Symbol;Acc:HGNC:20295]	protein_coding
ENSG00000177106	1061.08	-0.68665	0.126516	-5.42738	5.71875e-08	4.50226e-06	EPS8L2	EPS8 like 2 [Source:HGNC Symbol;Acc:HGNC:21296]	protein_coding
ENSG00000133059	941.9	0.414034	0.0763094	5.42573	5.77186e-08	4.52423e-06	DSTYK	dual serine/threonine and tyrosine protein kinase [Source:HGNC Symbol;Acc:HGNC:29043]	protein_coding
ENSG00000139372	2196.58	-0.369606	0.0681662	-5.42214	5.88912e-08	4.59607e-06	TDG	thymine DNA glycosylase [Source:HGNC Symbol;Acc:HGNC:11700]	protein_coding
ENSG00000204603	24.7238	-3.18581	0.587842	-5.41951	5.97617e-08	4.64382e-06	LINC01257	long intergenic non-protein coding RNA 1257 [Source:HGNC Symbol;Acc:HGNC:26972]	lincRNA
ENSG00000214456	143.125	-1.49098	0.275487	-5.41216	6.22692e-08	4.81781e-06	PLIN5	perilipin 5 [Source:HGNC Symbol;Acc:HGNC:33196]	protein_coding
ENSG00000069206	307.428	1.25488	0.232025	5.40837	6.36022e-08	4.89983e-06	ADAM7	ADAM metallopeptidase domain 7 [Source:HGNC Symbol;Acc:HGNC:214]	protein_coding
ENSG00000183955	3176.32	-0.436328	0.080844	-5.39716	6.7704e-08	5.19354e-06	KMT5A	lysine methyltransferase 5A [Source:HGNC Symbol;Acc:HGNC:29489]	protein_coding
ENSG00000159348	926.031	0.41345	0.076675	5.39224	6.95842e-08	5.31505e-06	CYB5R1	cytochrome b5 reductase 1 [Source:HGNC Symbol;Acc:HGNC:13397]	protein_coding
ENSG00000179195	8793.26	-0.691902	0.128347	-5.39089	7.011e-08	5.33252e-06	ZNF664	zinc finger protein 664 [Source:HGNC Symbol;Acc:HGNC:25406]	protein_coding
ENSG00000170011	12.6339	-6.67764	1.2422	-5.37567	7.62999e-08	5.77883e-06	MYRIP	myosin VIIA and Rab interacting protein [Source:HGNC Symbol;Acc:HGNC:19156]	protein_coding
ENSG00000135047	1645.57	0.461534	0.0862159	5.35324	8.6394e-08	6.51585e-06	CTSL	cathepsin L [Source:HGNC Symbol;Acc:HGNC:2537]	protein_coding
ENSG00000111490	743.744	-0.792329	0.148123	-5.34914	8.83737e-08	6.63727e-06	TBC1D30	TBC1 domain family member 30 [Source:HGNC Symbol;Acc:HGNC:29164]	protein_coding
ENSG00000196510	2245.76	-0.524957	0.0981949	-5.34608	8.98814e-08	6.72238e-06	ANAPC7	anaphase promoting complex subunit 7 [Source:HGNC Symbol;Acc:HGNC:17380]	protein_coding
ENSG00000090581	353.254	0.701993	0.131435	5.341	9.24362e-08	6.8281e-06	GNPTG	N-acetylglucosamine-1-phosphate transferase gamma subunit [Source:HGNC Symbol;Acc:HGNC:23026]	protein_coding
ENSG00000153250	37.8558	-1.84883	0.346146	-5.34118	9.23424e-08	6.8281e-06	RBMS1	RNA binding motif single stranded interacting protein 1 [Source:HGNC Symbol;Acc:HGNC:9907]	protein_coding
ENSG00000165434	63.3279	1.51537	0.283663	5.34214	9.18581e-08	6.8281e-06	PGM2L1	phosphoglucomutase 2 like 1 [Source:HGNC Symbol;Acc:HGNC:20898]	protein_coding
ENSG00000023572	472.107	0.478954	0.0897393	5.33717	9.44065e-08	6.94507e-06	GLRX2	glutaredoxin 2 [Source:HGNC Symbol;Acc:HGNC:16065]	protein_coding
ENSG00000106605	387.908	1.09379	0.205467	5.32346	1.01811e-07	7.4319e-06	BLVRA	biliverdin reductase A [Source:HGNC Symbol;Acc:HGNC:1062]	protein_coding
ENSG00000166557	2454.09	0.454345	0.0853488	5.32339	1.01852e-07	7.4319e-06	TMED3	transmembrane p24 trafficking protein 3 [Source:HGNC Symbol;Acc:HGNC:28889]	protein_coding
ENSG00000196850	1430.33	-0.337145	0.0633607	-5.32104	1.03178e-07	7.49818e-06	PPTC7	PTC7 protein phosphatase homolog [Source:HGNC Symbol;Acc:HGNC:30695]	protein_coding
ENSG00000095539	176.293	1.08322	0.203617	5.31987	1.0384e-07	7.51581e-06	SEMA4G	semaphorin 4G [Source:HGNC Symbol;Acc:HGNC:10735]	protein_coding
ENSG00000169490	772.35	0.825257	0.155503	5.30703	1.11423e-07	8.03229e-06	TM2D2	TM2 domain containing 2 [Source:HGNC Symbol;Acc:HGNC:24127]	protein_coding
ENSG00000026025	85.0331	-1.23818	0.233914	-5.29331	1.20121e-07	8.62471e-06	VIM	vimentin [Source:HGNC Symbol;Acc:HGNC:12692]	protein_coding
ENSG00000183722	76.6534	1.2992	0.245618	5.28952	1.22637e-07	8.77023e-06	LHFPL6	LHFPL tetraspan subfamily member 6 [Source:HGNC Symbol;Acc:HGNC:6586]	protein_coding
ENSG00000180398	1385.43	0.537025	0.101712	5.27986	1.2928e-07	9.20866e-06	MCFD2	multiple coagulation factor deficiency 2 [Source:HGNC Symbol;Acc:HGNC:18451]	protein_coding
ENSG00000197959	72.3472	1.44358	0.273699	5.27433	1.33243e-07	9.45338e-06	DNM3	dynamin 3 [Source:HGNC Symbol;Acc:HGNC:29125]	protein_coding
ENSG00000163947	72.5028	1.32561	0.25145	5.27184	1.3506e-07	9.52886e-06	ARHGEF3	Rho guanine nucleotide exchange factor 3 [Source:HGNC Symbol;Acc:HGNC:683]	protein_coding
ENSG00000271303	1838.79	0.401937	0.0762483	5.27143	1.35368e-07	9.52886e-06	SRXN1	sulfiredoxin 1 [Source:HGNC Symbol;Acc:HGNC:16132]	protein_coding
ENSG00000178878	212.653	-1.18569	0.225011	-5.26945	1.36834e-07	9.59439e-06	APOLD1	apolipoprotein L domain containing 1 [Source:HGNC Symbol;Acc:HGNC:25268]	protein_coding
ENSG00000087448	1488.26	-0.534549	0.101487	-5.26715	1.3856e-07	9.67766e-06	KLHL42	kelch like family member 42 [Source:HGNC Symbol;Acc:HGNC:29252]	protein_coding
ENSG00000176894	1508.41	-0.374539	0.0711189	-5.26638	1.39144e-07	9.68073e-06	PXMP2	peroxisomal membrane protein 2 [Source:HGNC Symbol;Acc:HGNC:9716]	protein_coding
ENSG00000119888	391.31	-0.711852	0.135249	-5.26326	1.41523e-07	9.80828e-06	EPCAM	epithelial cell adhesion molecule [Source:HGNC Symbol;Acc:HGNC:11529]	protein_coding
ENSG00000111676	5900.99	-0.598043	0.113702	-5.25973	1.44267e-07	9.95997e-06	ATN1	atrophin 1 [Source:HGNC Symbol;Acc:HGNC:3033]	protein_coding
ENSG00000189057	2622.26	0.584029	0.111066	5.25841	1.45303e-07	9.99307e-06	FAM111B	family with sequence similarity 111 member B [Source:HGNC Symbol;Acc:HGNC:24200]	protein_coding
ENSG00000082212	815.217	0.374731	0.0713288	5.25358	1.49175e-07	1.02202e-05	ME2	malic enzyme 2 [Source:HGNC Symbol;Acc:HGNC:6984]	protein_coding
ENSG00000111879	116.677	1.17762	0.224424	5.24728	1.54364e-07	1.05081e-05	FAM184A	family with sequence similarity 184 member A [Source:HGNC Symbol;Acc:HGNC:20991]	protein_coding
ENSG00000143384	6503.8	-0.29218	0.0556845	-5.24706	1.54548e-07	1.05081e-05	MCL1	MCL1, BCL2 family apoptosis regulator [Source:HGNC Symbol;Acc:HGNC:6943]	protein_coding
ENSG00000152518	1333.3	-0.379028	0.0722628	-5.24514	1.56168e-07	1.05781e-05	ZFP36L2	ZFP36 ring finger protein like 2 [Source:HGNC Symbol;Acc:HGNC:1108]	protein_coding
ENSG00000165678	5853.25	0.244125	0.0466063	5.23802	1.62307e-07	1.09526e-05	GHITM	growth hormone inducible transmembrane protein [Source:HGNC Symbol;Acc:HGNC:17281]	protein_coding
ENSG00000052126	801.297	-0.517427	0.0989055	-5.23153	1.68116e-07	1.126e-05	PLEKHA5	pleckstrin homology domain containing A5 [Source:HGNC Symbol;Acc:HGNC:30036]	protein_coding
ENSG00000155980	157.503	0.922111	0.176239	5.23217	1.67529e-07	1.126e-05	KIF5A	kinesin family member 5A [Source:HGNC Symbol;Acc:HGNC:6323]	protein_coding
ENSG00000206052	1751.58	0.513822	0.0983155	5.22626	1.72976e-07	1.15424e-05	DOK6	docking protein 6 [Source:HGNC Symbol;Acc:HGNC:28301]	protein_coding
ENSG00000164885	584.199	0.465261	0.0890765	5.22316	1.75896e-07	1.16779e-05	CDK5	cyclin dependent kinase 5 [Source:HGNC Symbol;Acc:HGNC:1774]	protein_coding
ENSG00000265843	1569.71	0.387423	0.0741802	5.22273	1.76307e-07	1.16779e-05	LINC01029	long intergenic non-protein coding RNA 1029 [Source:HGNC Symbol;Acc:HGNC:49015]	lincRNA
ENSG00000160408	640.873	0.493557	0.0945245	5.22147	1.77508e-07	1.17142e-05	ST6GALNAC6	ST6 N-acetylgalactosaminide alpha-2,6-sialyltransferase 6 [Source:HGNC Symbol;Acc:HGNC:23364]	protein_coding
ENSG00000120324	130.359	0.921431	0.176875	5.2095	1.89349e-07	1.24303e-05	PCDHB10	protocadherin beta 10 [Source:HGNC Symbol;Acc:HGNC:8681]	protein_coding
ENSG00000127328	626.204	-0.542974	0.104235	-5.20912	1.89743e-07	1.24303e-05	RAB3IP	RAB3A interacting protein [Source:HGNC Symbol;Acc:HGNC:16508]	protein_coding
ENSG00000213214	401.725	0.44024	0.0846848	5.19857	2.00826e-07	1.31085e-05	ARHGEF35	Rho guanine nucleotide exchange factor 35 [Source:HGNC Symbol;Acc:HGNC:33846]	protein_coding
ENSG00000006042	686.412	0.731966	0.140916	5.19432	2.05466e-07	1.33627e-05	TMEM98	transmembrane protein 98 [Source:HGNC Symbol;Acc:HGNC:24529]	protein_coding
ENSG00000169169	170.751	1.08458	0.208848	5.19317	2.06745e-07	1.33973e-05	CPT1C	carnitine palmitoyltransferase 1C [Source:HGNC Symbol;Acc:HGNC:18540]	protein_coding
ENSG00000117122	86.8474	1.22661	0.236312	5.19063	2.09579e-07	1.35321e-05	MFAP2	microfibril associated protein 2 [Source:HGNC Symbol;Acc:HGNC:7033]	protein_coding
ENSG00000123268	842.023	-0.521615	0.100571	-5.18654	2.14243e-07	1.37837e-05	ATF1	activating transcription factor 1 [Source:HGNC Symbol;Acc:HGNC:783]	protein_coding
ENSG00000165632	313.837	-0.682269	0.131595	-5.18462	2.16452e-07	1.38761e-05	TAF3	TATA-box binding protein associated factor 3 [Source:HGNC Symbol;Acc:HGNC:17303]	protein_coding
ENSG00000073060	4063.59	-0.517694	0.100065	-5.17358	2.29653e-07	1.467e-05	SCARB1	scavenger receptor class B member 1 [Source:HGNC Symbol;Acc:HGNC:1664]	protein_coding
ENSG00000244468	907.168	0.655148	0.126759	5.16846	2.36028e-07	1.50237e-05	AC093001.1		antisense_RNA
ENSG00000075415	14127	-0.347016	0.0672605	-5.15929	2.47891e-07	1.56609e-05	SLC25A3	solute carrier family 25 member 3 [Source:HGNC Symbol;Acc:HGNC:10989]	protein_coding
ENSG00000100078	168.73	-1.45531	0.282048	-5.1598	2.47212e-07	1.56609e-05	PLA2G3	phospholipase A2 group III [Source:HGNC Symbol;Acc:HGNC:17934]	protein_coding
ENSG00000130164	1710.66	-0.680524	0.131917	-5.15871	2.48655e-07	1.56609e-05	LDLR	low density lipoprotein receptor [Source:HGNC Symbol;Acc:HGNC:6547]	protein_coding
ENSG00000135052	1374.48	0.636648	0.123456	5.15689	2.51088e-07	1.57588e-05	GOLM1	golgi membrane protein 1 [Source:HGNC Symbol;Acc:HGNC:15451]	protein_coding
ENSG00000120802	9849.76	-0.439887	0.0853802	-5.15209	2.57596e-07	1.60693e-05	TMPO	thymopoietin [Source:HGNC Symbol;Acc:HGNC:11875]	protein_coding
ENSG00000176244	205.235	-0.99087	0.19233	-5.15193	2.57826e-07	1.60693e-05	ACBD7	acyl-CoA binding domain containing 7 [Source:HGNC Symbol;Acc:HGNC:17715]	protein_coding
ENSG00000089351	309.263	1.07666	0.209156	5.14764	2.63784e-07	1.63838e-05	GRAMD1A	GRAM domain containing 1A [Source:HGNC Symbol;Acc:HGNC:29305]	protein_coding
ENSG00000140505	37.8827	1.51081	0.293552	5.14666	2.65163e-07	1.64127e-05	CYP1A2	cytochrome P450 family 1 subfamily A member 2 [Source:HGNC Symbol;Acc:HGNC:2596]	protein_coding
ENSG00000275192	26.189	1.65058	0.321053	5.14115	2.73068e-07	1.68439e-05	LINC02197	long intergenic non-protein coding RNA 2197 [Source:HGNC Symbol;Acc:HGNC:53063]	processed_transcript
ENSG00000226950	1248.92	-0.552657	0.107726	-5.13022	2.89406e-07	1.77905e-05	DANCR	differentiation antagonizing non-protein coding RNA [Source:HGNC Symbol;Acc:HGNC:28964]	processed_transcript
ENSG00000033800	1366.24	0.743087	0.144945	5.12669	2.94874e-07	1.80648e-05	PIAS1	protein inhibitor of activated STAT 1 [Source:HGNC Symbol;Acc:HGNC:2752]	protein_coding
ENSG00000197380	65.6485	0.976036	0.190441	5.12513	2.97337e-07	1.81537e-05	DACT3	dishevelled binding antagonist of beta catenin 3 [Source:HGNC Symbol;Acc:HGNC:30745]	protein_coding
ENSG00000186063	2207.91	0.508067	0.0994041	5.11113	3.20237e-07	1.94856e-05	AIDA	axin interactor, dorsalization associated [Source:HGNC Symbol;Acc:HGNC:25761]	protein_coding
ENSG00000179456	88.6994	0.906501	0.177424	5.10925	3.23449e-07	1.96145e-05	ZBTB18	zinc finger and BTB domain containing 18 [Source:HGNC Symbol;Acc:HGNC:13030]	protein_coding
ENSG00000116906	1728.55	0.46659	0.0915806	5.09486	3.49002e-07	2.10929e-05	GNPAT	glyceronephosphate O-acyltransferase [Source:HGNC Symbol;Acc:HGNC:4416]	protein_coding
ENSG00000170775	141.959	-0.884295	0.1736	-5.09386	3.5084e-07	2.11328e-05	GPR37	G protein-coupled receptor 37 [Source:HGNC Symbol;Acc:HGNC:4494]	protein_coding
ENSG00000090013	962.514	0.671385	0.131871	5.09123	3.55756e-07	2.13573e-05	BLVRB	biliverdin reductase B [Source:HGNC Symbol;Acc:HGNC:1063]	protein_coding
ENSG00000125813	85.4962	-1.76436	0.346809	-5.08743	3.62955e-07	2.17168e-05	PAX1	paired box 1 [Source:HGNC Symbol;Acc:HGNC:8615]	protein_coding
ENSG00000272398	164.934	1.45831	0.286706	5.08643	3.64871e-07	2.17589e-05	CD24	CD24 molecule [Source:HGNC Symbol;Acc:HGNC:1645]	protein_coding
ENSG00000187109	22925.2	-0.427892	0.0841546	-5.08459	3.68412e-07	2.18973e-05	NAP1L1	nucleosome assembly protein 1 like 1 [Source:HGNC Symbol;Acc:HGNC:7637]	protein_coding
ENSG00000152583	19.2268	3.67516	0.723545	5.07938	3.78674e-07	2.23592e-05	SPARCL1	SPARC like 1 [Source:HGNC Symbol;Acc:HGNC:11220]	protein_coding
ENSG00000166669	94.3424	0.977521	0.192438	5.07967	3.78085e-07	2.23592e-05	ATF7IP2	activating transcription factor 7 interacting protein 2 [Source:HGNC Symbol;Acc:HGNC:20397]	protein_coding
ENSG00000132329	2062.76	-0.744023	0.146501	-5.07862	3.80184e-07	2.23748e-05	RAMP1	receptor activity modifying protein 1 [Source:HGNC Symbol;Acc:HGNC:9843]	protein_coding
ENSG00000111596	1921.93	-0.52008	0.102545	-5.07172	3.94237e-07	2.3126e-05	CNOT2	CCR4-NOT transcription complex subunit 2 [Source:HGNC Symbol;Acc:HGNC:7878]	protein_coding
ENSG00000165186	104.448	-2.38068	0.470512	-5.05977	4.19763e-07	2.45431e-05	PTCHD1	patched domain containing 1 [Source:HGNC Symbol;Acc:HGNC:26392]	protein_coding
ENSG00000182459	105.974	1.50739	0.298405	5.05148	4.38397e-07	2.55495e-05	TEX19	testis expressed 19 [Source:HGNC Symbol;Acc:HGNC:33802]	protein_coding
ENSG00000102580	2421.71	0.519497	0.102904	5.04834	4.45655e-07	2.58629e-05	DNAJC3	DnaJ heat shock protein family (Hsp40) member C3 [Source:HGNC Symbol;Acc:HGNC:9439]	protein_coding
ENSG00000145920	22.1261	-6.71645	1.33054	-5.04792	4.46657e-07	2.58629e-05	CPLX2	complexin 2 [Source:HGNC Symbol;Acc:HGNC:2310]	protein_coding
ENSG00000177556	681.909	0.579102	0.114891	5.04046	4.64406e-07	2.68041e-05	ATOX1	antioxidant 1 copper chaperone [Source:HGNC Symbol;Acc:HGNC:798]	protein_coding
ENSG00000169756	1465.62	0.547843	0.108768	5.03678	4.73437e-07	2.72378e-05	LIMS1	LIM zinc finger domain containing 1 [Source:HGNC Symbol;Acc:HGNC:6616]	protein_coding
ENSG00000168913	278.048	0.727669	0.144646	5.0307	4.88696e-07	2.80259e-05	ENHO	energy homeostasis associated [Source:HGNC Symbol;Acc:HGNC:24838]	protein_coding
ENSG00000166275	341.098	-0.713487	0.142004	-5.0244	5.05003e-07	2.88688e-05	BORCS7	BLOC-1 related complex subunit 7 [Source:HGNC Symbol;Acc:HGNC:23516]	protein_coding
ENSG00000065183	1728.08	0.283735	0.0565125	5.02075	5.14694e-07	2.93294e-05	WDR3	WD repeat domain 3 [Source:HGNC Symbol;Acc:HGNC:12755]	protein_coding
ENSG00000103257	7279.48	-0.642299	0.127997	-5.01808	5.2191e-07	2.96465e-05	SLC7A5	solute carrier family 7 member 5 [Source:HGNC Symbol;Acc:HGNC:11063]	protein_coding
ENSG00000177963	1816.16	-0.74594	0.148678	-5.01715	5.24438e-07	2.96961e-05	RIC8A	RIC8 guanine nucleotide exchange factor A [Source:HGNC Symbol;Acc:HGNC:29550]	protein_coding
ENSG00000163932	1878.94	0.326518	0.0651274	5.01352	5.3443e-07	3.01667e-05	PRKCD	protein kinase C delta [Source:HGNC Symbol;Acc:HGNC:9399]	protein_coding
ENSG00000242498	1407.04	-0.367653	0.0733767	-5.01048	5.42937e-07	3.04914e-05	ARPIN	actin related protein 2/3 complex inhibitor [Source:HGNC Symbol;Acc:HGNC:28782]	protein_coding
ENSG00000272101	4717.02	-0.407445	0.0813222	-5.01026	5.43579e-07	3.04914e-05	AC243587.1		processed_pseudogene
ENSG00000284024	434.351	-0.504778	0.100868	-5.00436	5.60489e-07	3.1342e-05	AC069544.2		protein_coding
ENSG00000164976	973.304	0.305978	0.061161	5.00283	5.64959e-07	3.14938e-05	KIAA1161	KIAA1161 [Source:HGNC Symbol;Acc:HGNC:19918]	protein_coding
ENSG00000145349	1564.95	0.70583	0.141121	5.0016	5.68575e-07	3.15973e-05	CAMK2D	calcium/calmodulin dependent protein kinase II delta [Source:HGNC Symbol;Acc:HGNC:1462]	protein_coding
ENSG00000139508	34.549	1.43888	0.288267	4.99147	5.99205e-07	3.31729e-05	SLC46A3	solute carrier family 46 member 3 [Source:HGNC Symbol;Acc:HGNC:27501]	protein_coding
ENSG00000146409	217.687	0.714198	0.143097	4.99102	6.00624e-07	3.31729e-05	SLC18B1	solute carrier family 18 member B1 [Source:HGNC Symbol;Acc:HGNC:21573]	protein_coding
ENSG00000176887	147.986	0.884548	0.17751	4.9831	6.2575e-07	3.44546e-05	SOX11	SRY-box 11 [Source:HGNC Symbol;Acc:HGNC:11191]	protein_coding
ENSG00000112787	1402.43	-0.870724	0.175044	-4.97431	6.54792e-07	3.57579e-05	FBRSL1	fibrosin like 1 [Source:HGNC Symbol;Acc:HGNC:29308]	protein_coding
ENSG00000134291	3595.98	-0.358358	0.072037	-4.97464	6.53678e-07	3.57579e-05	TMEM106C	transmembrane protein 106C [Source:HGNC Symbol;Acc:HGNC:28775]	protein_coding
ENSG00000159335	8825.67	-0.668609	0.134417	-4.97414	6.55395e-07	3.57579e-05	PTMS	parathymosin [Source:HGNC Symbol;Acc:HGNC:9629]	protein_coding
ENSG00000274173	59.9832	1.07584	0.216322	4.97334	6.58077e-07	3.57954e-05	AL035661.1		lincRNA
ENSG00000214530	325.849	0.709621	0.142859	4.96729	6.78941e-07	3.68187e-05	STARD10	StAR related lipid transfer domain containing 10 [Source:HGNC Symbol;Acc:HGNC:10666]	protein_coding
ENSG00000171617	2164.26	-0.584157	0.117718	-4.96235	6.96448e-07	3.76544e-05	ENC1	ectodermal-neural cortex 1 [Source:HGNC Symbol;Acc:HGNC:3345]	protein_coding
ENSG00000175928	53.3696	1.34652	0.271416	4.96108	7.01033e-07	3.77884e-05	LRRN1	leucine rich repeat neuronal 1 [Source:HGNC Symbol;Acc:HGNC:20980]	protein_coding
ENSG00000084463	3689.64	-0.379337	0.0766252	-4.95055	7.40049e-07	3.97721e-05	WBP11	WW domain binding protein 11 [Source:HGNC Symbol;Acc:HGNC:16461]	protein_coding
ENSG00000167291	882.648	0.612692	0.123935	4.94363	7.66793e-07	4.10864e-05	TBC1D16	TBC1 domain family member 16 [Source:HGNC Symbol;Acc:HGNC:28356]	protein_coding
ENSG00000126458	139.775	1.26246	0.25542	4.94269	7.70529e-07	4.11637e-05	RRAS	related RAS viral (r-ras) oncogene homolog [Source:HGNC Symbol;Acc:HGNC:10447]	protein_coding
ENSG00000162639	672.416	0.455385	0.0921657	4.94094	7.77467e-07	4.14111e-05	HENMT1	HEN methyltransferase 1 [Source:HGNC Symbol;Acc:HGNC:26400]	protein_coding
ENSG00000162817	196.102	0.751545	0.152134	4.94002	7.81134e-07	4.14833e-05	C1orf115	chromosome 1 open reading frame 115 [Source:HGNC Symbol;Acc:HGNC:25873]	protein_coding
ENSG00000228903	266.543	-0.683635	0.138406	-4.93934	7.83859e-07	4.15052e-05	RASA4CP	RAS p21 protein activator 4C, pseudogene [Source:HGNC Symbol;Acc:HGNC:44185]	transcribed_unprocessed_pseudogene
ENSG00000105698	2008.23	-0.389554	0.0789795	-4.93235	8.12469e-07	4.28936e-05	USF2	upstream transcription factor 2, c-fos interacting [Source:HGNC Symbol;Acc:HGNC:12594]	protein_coding
ENSG00000158615	3250.4	0.276855	0.0561792	4.92807	8.3044e-07	4.37138e-05	PPP1R15B	protein phosphatase 1 regulatory subunit 15B [Source:HGNC Symbol;Acc:HGNC:14951]	protein_coding
ENSG00000096746	4150.19	-0.37897	0.0770243	-4.92014	8.64837e-07	4.53913e-05	HNRNPH3	heterogeneous nuclear ribonucleoprotein H3 [Source:HGNC Symbol;Acc:HGNC:5043]	protein_coding
ENSG00000175215	3960.03	-0.537487	0.109306	-4.91726	8.77619e-07	4.59279e-05	CTDSP2	CTD small phosphatase 2 [Source:HGNC Symbol;Acc:HGNC:17077]	protein_coding
ENSG00000113211	139.56	1.13723	0.231412	4.91432	8.90921e-07	4.64885e-05	PCDHB6	protocadherin beta 6 [Source:HGNC Symbol;Acc:HGNC:8691]	protein_coding
ENSG00000246985	98.1137	1.79232	0.36476	4.91369	8.93778e-07	4.65024e-05	SOCS2-AS1	SOCS2 antisense RNA 1 [Source:HGNC Symbol;Acc:HGNC:27054]	processed_transcript
ENSG00000116957	977.436	0.348961	0.0710764	4.90965	9.12372e-07	4.73326e-05	TBCE	tubulin folding cofactor E [Source:HGNC Symbol;Acc:HGNC:11582]	protein_coding
ENSG00000121005	385.002	1.31073	0.267149	4.90638	9.27732e-07	4.79907e-05	CRISPLD1	cysteine rich secretory protein LCCL domain containing 1 [Source:HGNC Symbol;Acc:HGNC:18206]	protein_coding
ENSG00000138279	2716.33	0.220245	0.0449204	4.90301	9.43812e-07	4.86823e-05	ANXA7	annexin A7 [Source:HGNC Symbol;Acc:HGNC:545]	protein_coding
ENSG00000116133	6591.06	-0.332427	0.0678404	-4.90013	9.57725e-07	4.92584e-05	DHCR24	24-dehydrocholesterol reductase [Source:HGNC Symbol;Acc:HGNC:2859]	protein_coding
ENSG00000115461	407.745	-1.50002	0.306273	-4.89767	9.69812e-07	4.95958e-05	IGFBP5	insulin like growth factor binding protein 5 [Source:HGNC Symbol;Acc:HGNC:5474]	protein_coding
ENSG00000151461	1071.32	-0.470994	0.0961638	-4.89783	9.69001e-07	4.95958e-05	UPF2	UPF2, regulator of nonsense mediated mRNA decay [Source:HGNC Symbol;Acc:HGNC:17854]	protein_coding
ENSG00000164253	867.576	0.601991	0.122937	4.89674	9.74418e-07	4.96898e-05	WDR41	WD repeat domain 41 [Source:HGNC Symbol;Acc:HGNC:25601]	protein_coding
ENSG00000205269	76.9952	-1.17146	0.239504	-4.8912	1.00222e-06	5.0963e-05	TMEM170B	transmembrane protein 170B [Source:HGNC Symbol;Acc:HGNC:34244]	protein_coding
ENSG00000177542	1408.33	-0.778158	0.159186	-4.88836	1.01679e-06	5.15575e-05	SLC25A22	solute carrier family 25 member 22 [Source:HGNC Symbol;Acc:HGNC:19954]	protein_coding
ENSG00000258947	1150.03	0.959789	0.19664	4.88096	1.05573e-06	5.33813e-05	TUBB3	tubulin beta 3 class III [Source:HGNC Symbol;Acc:HGNC:20772]	protein_coding
ENSG00000086205	3175.94	-0.501295	0.102909	-4.87125	1.10892e-06	5.57224e-05	FOLH1	folate hydrolase 1 [Source:HGNC Symbol;Acc:HGNC:3788]	protein_coding
ENSG00000134202	186.286	0.849485	0.174366	4.87186	1.10552e-06	5.57224e-05	GSTM3	glutathione S-transferase mu 3 [Source:HGNC Symbol;Acc:HGNC:4635]	protein_coding
ENSG00000204588	1013.17	-0.511454	0.105004	-4.87082	1.11134e-06	5.57224e-05	LINC01123	long intergenic non-protein coding RNA 1123 [Source:HGNC Symbol;Acc:HGNC:49269]	lincRNA
ENSG00000214313	31.6184	-1.6907	0.347333	-4.86765	1.12932e-06	5.64662e-05	AZGP1P1	alpha-2-glycoprotein 1, zinc-binding pseudogene 1 [Source:HGNC Symbol;Acc:HGNC:911]	transcribed_unprocessed_pseudogene
ENSG00000118523	25.9844	-4.28366	0.880658	-4.86416	1.14944e-06	5.73122e-05	CTGF	connective tissue growth factor [Source:HGNC Symbol;Acc:HGNC:2500]	protein_coding
ENSG00000051108	2452.12	0.673325	0.138703	4.85445	1.20723e-06	6.00192e-05	HERPUD1	homocysteine inducible ER protein with ubiquitin like domain 1 [Source:HGNC Symbol;Acc:HGNC:13744]	protein_coding
ENSG00000117054	1620.54	0.476605	0.0981896	4.85393	1.21042e-06	6.00192e-05	ACADM	acyl-CoA dehydrogenase, C-4 to C-12 straight chain [Source:HGNC Symbol;Acc:HGNC:89]	protein_coding
ENSG00000139874	43.1397	-1.81519	0.374338	-4.84908	1.24035e-06	6.13343e-05	SSTR1	somatostatin receptor 1 [Source:HGNC Symbol;Acc:HGNC:11330]	protein_coding
ENSG00000102302	161.585	0.796643	0.164317	4.8482	1.24586e-06	6.14371e-05	FGD1	FYVE, RhoGEF and PH domain containing 1 [Source:HGNC Symbol;Acc:HGNC:3663]	protein_coding
ENSG00000003249	139.645	0.835826	0.172429	4.84736	1.25115e-06	6.1529e-05	DBNDD1	dysbindin domain containing 1 [Source:HGNC Symbol;Acc:HGNC:28455]	protein_coding
ENSG00000163331	826.5	0.94557	0.195197	4.84417	1.27139e-06	6.23537e-05	DAPL1	death associated protein like 1 [Source:HGNC Symbol;Acc:HGNC:21490]	protein_coding
ENSG00000170113	415.523	0.660866	0.136662	4.83576	1.32635e-06	6.48718e-05	NIPA1	non imprinted in Prader-Willi/Angelman syndrome 1 [Source:HGNC Symbol;Acc:HGNC:17043]	protein_coding
ENSG00000099377	248.135	-0.806378	0.166959	-4.82981	1.36665e-06	6.65766e-05	HSD3B7	hydroxy-delta-5-steroid dehydrogenase, 3 beta- and steroid delta-isomerase 7 [Source:HGNC Symbol;Acc:HGNC:18324]	protein_coding
ENSG00000104687	6044.13	0.282078	0.0584136	4.82898	1.37233e-06	6.65766e-05	GSR	glutathione-disulfide reductase [Source:HGNC Symbol;Acc:HGNC:4623]	protein_coding
ENSG00000133065	1217.82	0.418556	0.0866726	4.82917	1.37106e-06	6.65766e-05	SLC41A1	solute carrier family 41 member 1 [Source:HGNC Symbol;Acc:HGNC:19429]	protein_coding
ENSG00000166002	854.269	0.598277	0.123962	4.82631	1.39084e-06	6.72013e-05	SMCO4	single-pass membrane protein with coiled-coil domains 4 [Source:HGNC Symbol;Acc:HGNC:24810]	protein_coding
ENSG00000179603	83.0351	-1.56811	0.324926	-4.82605	1.39269e-06	6.72013e-05	GRM8	glutamate metabotropic receptor 8 [Source:HGNC Symbol;Acc:HGNC:4600]	protein_coding
ENSG00000204271	631.954	-0.710314	0.14738	-4.8196	1.43849e-06	6.92249e-05	SPIN3	spindlin family member 3 [Source:HGNC Symbol;Acc:HGNC:27272]	protein_coding
ENSG00000070182	26.6133	-1.89796	0.3945	-4.81105	1.50139e-06	7.20585e-05	SPTB	spectrin beta, erythrocytic [Source:HGNC Symbol;Acc:HGNC:11274]	protein_coding
ENSG00000171475	991.761	-0.468111	0.0973263	-4.80971	1.51153e-06	7.23517e-05	WIPF2	WAS/WASL interacting protein family member 2 [Source:HGNC Symbol;Acc:HGNC:30923]	protein_coding
ENSG00000110435	1210.2	0.376345	0.0782796	4.80771	1.5267e-06	7.28836e-05	PDHX	pyruvate dehydrogenase complex component X [Source:HGNC Symbol;Acc:HGNC:21350]	protein_coding
ENSG00000160111	81.0295	2.04486	0.425741	4.80306	1.56262e-06	7.42038e-05	CPAMD8	C3 and PZP like, alpha-2-macroglobulin domain containing 8 [Source:HGNC Symbol;Acc:HGNC:23228]	protein_coding
ENSG00000276023	31.2166	-25.3013	5.26765	-4.80314	1.56195e-06	7.42038e-05	DUSP14	dual specificity phosphatase 14 [Source:HGNC Symbol;Acc:HGNC:17007]	protein_coding
ENSG00000169059	93.1206	-1.53878	0.320817	-4.79643	1.61522e-06	7.64994e-05	VCX3A	variable charge, X-linked 3A [Source:HGNC Symbol;Acc:HGNC:18159]	protein_coding
ENSG00000174233	1723.4	-0.52412	0.109321	-4.79433	1.63216e-06	7.70982e-05	ADCY6	adenylate cyclase 6 [Source:HGNC Symbol;Acc:HGNC:237]	protein_coding
ENSG00000161011	2452.31	0.502768	0.104982	4.78908	1.67551e-06	7.8938e-05	SQSTM1	sequestosome 1 [Source:HGNC Symbol;Acc:HGNC:11280]	protein_coding
ENSG00000186897	110.761	-1.29795	0.271112	-4.78752	1.68853e-06	7.93431e-05	C1QL4	complement C1q like 4 [Source:HGNC Symbol;Acc:HGNC:31416]	protein_coding
ENSG00000145088	77.5568	1.02318	0.21388	4.78391	1.71919e-06	8.05728e-05	EAF2	ELL associated factor 2 [Source:HGNC Symbol;Acc:HGNC:23115]	protein_coding
ENSG00000139112	258.887	1.68947	0.353534	4.77879	1.76357e-06	8.24377e-05	GABARAPL1	GABA type A receptor associated protein like 1 [Source:HGNC Symbol;Acc:HGNC:4068]	protein_coding
ENSG00000152503	2100.02	-0.471328	0.0988872	-4.76632	1.87624e-06	8.74766e-05	TRIM36	tripartite motif containing 36 [Source:HGNC Symbol;Acc:HGNC:16280]	protein_coding
ENSG00000125144	102.439	-0.891932	0.187203	-4.76452	1.89302e-06	8.80214e-05	MT1G	metallothionein 1G [Source:HGNC Symbol;Acc:HGNC:7399]	protein_coding
ENSG00000148429	605.419	-0.426185	0.0894591	-4.76402	1.89773e-06	8.80214e-05	USP6NL	USP6 N-terminal like [Source:HGNC Symbol;Acc:HGNC:16858]	protein_coding
ENSG00000163191	3170.32	0.480519	0.100876	4.76347	1.90296e-06	8.80365e-05	S100A11	S100 calcium binding protein A11 [Source:HGNC Symbol;Acc:HGNC:10488]	protein_coding
ENSG00000213782	1750.5	-0.355348	0.0746216	-4.762	1.91686e-06	8.84517e-05	DDX47	DEAD-box helicase 47 [Source:HGNC Symbol;Acc:HGNC:18682]	protein_coding
ENSG00000138442	1917.2	0.329022	0.0691548	4.75777	1.95746e-06	9.00932e-05	WDR12	WD repeat domain 12 [Source:HGNC Symbol;Acc:HGNC:14098]	protein_coding
ENSG00000091140	3271.86	0.304445	0.0640739	4.75146	2.01949e-06	9.27104e-05	DLD	dihydrolipoamide dehydrogenase [Source:HGNC Symbol;Acc:HGNC:2898]	protein_coding
ENSG00000104112	66.4238	-1.52071	0.320318	-4.74749	2.05961e-06	9.43114e-05	SCG3	secretogranin III [Source:HGNC Symbol;Acc:HGNC:13707]	protein_coding
ENSG00000182118	219.454	0.579546	0.122089	4.7469	2.06558e-06	9.4344e-05	FAM89A	family with sequence similarity 89 member A [Source:HGNC Symbol;Acc:HGNC:25057]	protein_coding
ENSG00000130517	165.727	1.5019	0.316447	4.74613	2.07341e-06	9.44613e-05	PGPEP1	pyroglutamyl-peptidase I [Source:HGNC Symbol;Acc:HGNC:13568]	protein_coding
ENSG00000197885	157.416	0.949665	0.200205	4.74346	2.10098e-06	9.5475e-05	NKIRAS1	NFKB inhibitor interacting Ras like 1 [Source:HGNC Symbol;Acc:HGNC:17899]	protein_coding
ENSG00000110880	2753.76	-0.405485	0.0855984	-4.73706	2.16841e-06	9.82903e-05	CORO1C	coronin 1C [Source:HGNC Symbol;Acc:HGNC:2254]	protein_coding
ENSG00000111328	2526.73	-0.492477	0.104039	-4.73359	2.20582e-06	9.97341e-05	CDK2AP1	cyclin dependent kinase 2 associated protein 1 [Source:HGNC Symbol;Acc:HGNC:14002]	protein_coding
ENSG00000105808	1305.75	-0.645779	0.136449	-4.73276	2.21484e-06	9.98906e-05	RASA4	RAS p21 protein activator 4 [Source:HGNC Symbol;Acc:HGNC:23181]	protein_coding
ENSG00000151746	730.786	-0.703136	0.148742	-4.72721	2.27626e-06	0.000102403	BICD1	BICD cargo adaptor 1 [Source:HGNC Symbol;Acc:HGNC:1049]	protein_coding
ENSG00000126217	45.1078	-2.30967	0.488793	-4.72526	2.29822e-06	0.000103133	MCF2L	MCF.2 cell line derived transforming sequence like [Source:HGNC Symbol;Acc:HGNC:14576]	protein_coding
ENSG00000071243	778.328	-0.676653	0.14323	-4.72424	2.3098e-06	0.000103394	ING3	inhibitor of growth family member 3 [Source:HGNC Symbol;Acc:HGNC:14587]	protein_coding
ENSG00000105290	903.673	0.628518	0.133209	4.71829	2.3784e-06	0.0001062	APLP1	amyloid beta precursor like protein 1 [Source:HGNC Symbol;Acc:HGNC:597]	protein_coding
ENSG00000071462	3758.91	0.27657	0.0587491	4.70765	2.5059e-06	0.000111615	BUD23	BUD23, rRNA methyltransferase and ribosome maturation factor [Source:HGNC Symbol;Acc:HGNC:16405]	protein_coding
ENSG00000132341	9623.49	-0.344558	0.073288	-4.70143	2.58347e-06	0.000114786	RAN	RAN, member RAS oncogene family [Source:HGNC Symbol;Acc:HGNC:9846]	protein_coding
ENSG00000106785	1570.03	-0.482092	0.102568	-4.70021	2.59889e-06	0.000115185	TRIM14	tripartite motif containing 14 [Source:HGNC Symbol;Acc:HGNC:16283]	protein_coding
ENSG00000014919	2137.56	0.320749	0.0683108	4.69544	2.66031e-06	0.000117617	COX15	COX15, cytochrome c oxidase assembly homolog [Source:HGNC Symbol;Acc:HGNC:2263]	protein_coding
ENSG00000111684	1439.59	-0.410113	0.087512	-4.68637	2.781e-06	0.00012235	LPCAT3	lysophosphatidylcholine acyltransferase 3 [Source:HGNC Symbol;Acc:HGNC:30244]	protein_coding
ENSG00000132535	88.5405	1.37915	0.294274	4.68661	2.77773e-06	0.00012235	DLG4	discs large MAGUK scaffold protein 4 [Source:HGNC Symbol;Acc:HGNC:2903]	protein_coding
ENSG00000243364	446.314	0.475962	0.101659	4.68194	2.84174e-06	0.000124717	EFNA4	ephrin A4 [Source:HGNC Symbol;Acc:HGNC:3224]	protein_coding
ENSG00000187210	1336.04	-0.94252	0.201505	-4.67739	2.90546e-06	0.000127203	GCNT1	glucosaminyl (N-acetyl) transferase 1, core 2 [Source:HGNC Symbol;Acc:HGNC:4203]	protein_coding
ENSG00000166313	264.221	1.17285	0.250925	4.6741	2.9524e-06	0.000128943	APBB1	amyloid beta precursor protein binding family B member 1 [Source:HGNC Symbol;Acc:HGNC:581]	protein_coding
ENSG00000163536	176.833	0.856338	0.183237	4.6734	2.96256e-06	0.000129073	SERPINI1	serpin family I member 1 [Source:HGNC Symbol;Acc:HGNC:8943]	protein_coding
ENSG00000124762	1575.06	0.527504	0.112914	4.67172	2.98683e-06	0.000129815	CDKN1A	cyclin dependent kinase inhibitor 1A [Source:HGNC Symbol;Acc:HGNC:1784]	protein_coding
ENSG00000025039	1371.16	0.369186	0.0790528	4.67012	3.01029e-06	0.000130519	RRAGD	Ras related GTP binding D [Source:HGNC Symbol;Acc:HGNC:19903]	protein_coding
ENSG00000244313	350.969	10.4014	2.22863	4.66715	3.05407e-06	0.000132098	AC024293.1		processed_pseudogene
[truncated: 1,389 more rows]

## Sheet: Table 4
Supplementary Table 4. 457 genes dynamically regulated by GALNT7
[truncated: 460 more rows]

[truncated: 7 more sheets: Table 5, Table 6, Table 7, Table 8, Table9, Table 10, Table 11]
